# Supplementary material for: Iron starvation results in up-regulation of a probable Haloferax volcanii siderophore transporter
Source: Front Microbiol. 2024 Aug 14;15:1422844. doi: 10.3389/fmicb.2024.1422844 (PMC11349517; doi:10.3389/fmicb.2024.1422844)
Supplement: Supplementary file 2 [file Data_Sheet_2.xlsx]

## Sheet: ST1 Plasmids and strains
Supplementary Table 1: Plasmids and strains used in this study
A. Strains
strains	characteristics	reference
E. coli DH5α	F- φ80dlacZΔM15 Δ(lacZYA-argF) U169 deoR recA1 endA1 hsdR17(rk-, mk+) gal- phoA supE44λ- thi-1 gyrA96 relA1	Invitrogen (Thermo Fisher Scientific, Waltham/MA, U.S.A.
H. volcanii H119	DS70 (ΔpHV2), ΔpyrE2, ΔtrpA, ΔleuB	(Allers, Ngo et al., 2004)
H. volcanii ∆HVO_A0467	DS70 (ΔpHV2), ΔpyrE2, ΔtrpA, ΔleuB, ∆HVO_A0467	this study
B. Plasmids
pTA131-up.do(HVO_A0467)	ColE1 ori, f1 ori, lacZ, AmpR, pyrE2, upstream (UP) and downstream (DO) region of HVO_A0467 (UP:469 bp + first basepair of HVO_A0467, DO: 426 bp)	this study
pTA131	ColE1 ori, f1 ori, lacZ, AmpR, pyrE2,	(Allers, Ngo et al., 2004)
C. Oligonucleotides
Primer	5’ to 3’ sequence	used for
HVO_A0467_up_fwd	ACGACAAACTCGACCTCCTGACGACTATCG	Generation of deletion plasmid (pTA131-up.do) (HVO_A0467)
HVO_A0467_do_rev	ACCGCGCAGGTGACAACAGTTTTCTTC
iHVO_A0467_do_fwd	(PHOS)GGAGTGGTCCGCCGATTCCG
iHVO_A0467_up_rev	(PHOS)TTACTTCCGCCTCCAGTAGACGACT
HVO_A0467-intern-fwd	GTGTTAGCGTTCCCTGCGCGG	Generation of PCR-probes used for the validation of Pop-out by southern blot; one probe binding within the gene (intern) and one probe binding in the upstream region (up);
HVO_A0467-intern-rev	GAGCAGCCAGGGGAGCACG
HVO_A0467-up-fwd	GGTTTCCGACCGGACGATTACC
HVO_A0467-up-rev	CCA ACC CTA AGA TGA GCG TCA TCG

## Sheet: ST2 Species homologs
Supplementary Table 2: Species used for homolog analysis
21 species listed alphabetically with completely sequenced genomes were analyzed for homologs of HVO_A0467 and HVO_A0466. Genomes of category A are under contiguous annotation survey, which facilitated a systematic analysis. The taxonomic order is indicated by the type genus (in three-letter abbreviation). For both types of homologs, the total number and the number of adjacently encoded genes is …
#	Category	Order	Genus	Species	# A0466 homologs	# A0467 homologs	Accessions	Locus tag prefix
1	B	Hbt	Halalkalicoccus	jeotgali	1/1	2/1	CP002062-CP002068	HacjB3
2	A	Hbt	Haloarcula	marismortui	5/5	5/5	AY596290-AY596298	rrnAC, pNG
3	A	Hbt	Halobacterium	hubeiense	3/3	4/3	LN831302-LN831305	Hhub
4	A	Hbt	Halobacterium	salinarum	2/2	2/2	AM774415-AM774419	OE
5	A	Hfx	Haloferax	volcanii	3/3	3/3	CP001953-CP001957	HVO
6	A	Hfx	Haloferax	gibbonsii	2/2	3/2	CP063205-CP063208	HfgLR
7	B	Hfx	Halogeometricum	borinquese	1/1	2/1	CP001690-CP001695	Hbor
8	A	Hfx	Halohasta	litchfieldiae	2/1	2/1	CP024845	halTADL
9	B	Hbt	Halomicrobium	mukohataei	1/1	1/1	CP001688-CP001689	Hmuk
10	B	Nab	Halopiger	xanaduensis	1/1	2/1	CP002839-CP002842	Halxa
11	A	Hfx	Haloquadratum	walsbyi	3/3	3/3	AM180088-AM180089	HQ
12	B	Hbt	Halorhabdus	utahensis	0	3/0	CP001687	Huta
13	A	Hfx	Halorubrum	lacusprofundi	3/2	2/2	CP001365-CP001367	Hlac
14	B	Nab	Haloterrigena	turkmenica	0	4/0	CP001860-CP001866	Htur
15	B	Nab	Halovivax	ruber	0	3/0	CP003050	Halru
16	A	Nab	Natrialba	magadii	2/2	5/2	CP001932-CP001935	Nmag
17	B	Nab	Natrinema	pellirubrum	1/1	6/1	CP003372-CP003374	Natpe
18	B	Nab	Natronobacterium	gregoryi	3/3	7/3	CP003377	Natgr
19	B	Nab	Natronococcus	occultus	0	2/0	CP003929-CP003931	Natoc
20	A	Hbt	Natronomonas	moolapensis	2/2	2/2	HF582854	Nmlp
21	A	Hbt	Natronomonas	pharaonis	3/3	3/3	CR936257-CR936259	NP

## Sheet: ST3 Proteome Analysis MS
Supplementary Table 3: Mass-spectrometry-based proteome analysis data
Data-independent acquisition mass spectrometry (DIA-MS) data for 2254 Hfx. volcanii proteins plus laboratory contaminants. Protein results are tuncated to 1% False Discovery Rate. Protein are values are aggregated from peptide area values for each protein. Accession, accession number from the Hfx. volcanii protein sequence database. UniProt Code, mapping UniProtKB accession number. #peptides, num…
		Biological replicates	Technical replicates
Sample:	Soluble Iron Normal	GS2, GS3	_01, _02, _03
	Soluble Iron Starv.	HS2, HS3	_01, _02, _03
	Membrane Iron Normal	GP2, GP3	_01, _02, _03
	Membrane Iron Starv.	HP2, HP3	_01, _02, _03
	Rich Medium	A1, A2, A3	_01, _02, _03
													DIA Protein Areas Soluble Fraction, Iron Normal						DIA Protein Areas Soluble Fraction, Iron Starvation						DIA Protein Areas Membrane Fraction, Iron Normal						DIA Protein Areas Membrane Fraction, Iron Starvation						DIA Protein Areas Lysate, Rich Medium
Index	Accession	Gene Name	UniProt Code	Species	ProteinName	# Peptides	AvgLog2Quantity	PG.Pvalue	PG.Qvalue	PG.PEP	PG.Cscore	MW [Da]	[1] Z_Jevtic_250216_Iron_GS2_SWATH_01.wiff.PG.Quantity	[2] Z_Jevtic_250216_Iron_GS2_SWATH_02.wiff.PG.Quantity	[3] Z_Jevtic_250216_Iron_GS2_SWATH_03.wiff.PG.Quantity	[4] Z_Jevtic_250216_Iron_GS3_SWATH_01.wiff.PG.Quantity	[5] Z_Jevtic_250216_Iron_GS3_SWATH_02.wiff.PG.Quantity	[6] Z_Jevtic_250216_Iron_GS3_SWATH_03.wiff.PG.Quantity	[7] Z_Jevtic_260216_Iron_HS2_SWATH_01.wiff.PG.Quantity	[8] Z_Jevtic_260216_Iron_HS2_SWATH_02.wiff.PG.Quantity	[9] Z_Jevtic_260216_Iron_HS2_SWATH_03.wiff.PG.Quantity	[10] Z_Jevtic_260216_Iron_HS3_SWATH_01.wiff.PG.Quantity	[11] Z_Jevtic_260216_Iron_HS3_SWATH_02.wiff.PG.Quantity	[12] Z_Jevtic_260216_Iron_HS3_SWATH_03.wiff.PG.Quantity	[13] Z_Jevtic_270216_Iron_GP2_SWATH_01.wiff.PG.Quantity	[14] Z_Jevtic_270216_Iron_GP2_SWATH_02.wiff.PG.Quantity	[15] Z_Jevtic_270216_Iron_GP2_SWATH_03.wiff.PG.Quantity	[16] Z_Jevtic_270216_Iron_GP3_SWATH_01.wiff.PG.Quantity	[17] Z_Jevtic_270216_Iron_GP3_SWATH_02.wiff.PG.Quantity	[18] Z_Jevtic_270216_Iron_GP3_SWATH_03.wiff.PG.Quantity	[19] Z_Jevtic_280216_Iron_HP2_SWATH_01.wiff.PG.Quantity	[20] Z_Jevtic_280216_Iron_HP2_SWATH_02.wiff.PG.Quantity	[21] Z_Jevtic_280216_Iron_HP2_SWATH_03.wiff.PG.Quantity	[22] Z_Jevtic_280216_Iron_HP3_SWATH_01.wiff.PG.Quantity	[23] Z_Jevtic_280216_Iron_HP3_SWATH_02.wiff.PG.Quantity	[24] Z_Jevtic_280216_Iron_HP3_SWATH_03.wiff.PG.Quantity	[25] Z_Jevtic_231215_SWATH_A1_01.wiff.PG.Quantity	[26] Z_Jevtic_231215_SWATH_A2_01.wiff.PG.Quantity	[27] Z_Jevtic_231215_SWATH_A3_01.wiff.PG.Quantity	[28] Z_Jevtic_231215_SWATH_A1_02.wiff.PG.Quantity	[29] Z_Jevtic_231215_SWATH_A2_02.wiff.PG.Quantity	[30] Z_Jevtic_231215_SWATH_A3_02.wiff.PG.Quantity	[31] Z_Jevtic_231215_SWATH_A1_03.wiff.PG.Quantity	[32] Z_Jevtic_231215_SWATH_A2_03.wiff.PG.Quantity
1	HVO_1318	aacC	D4GXH3	HALVD	aminoglycoside N3'-acetyltransferase	2	6.07823	0.00863549	0.00169323	0.0330391	33.3666	28861.8	84.2054	78.0647	90.922	90.1151	91.383	92.5339	48.6551	77.806	46.4135	88.8736	52.3713	99.0684	Filtered	Filtered	Filtered	Filtered	Filtered	Filtered	Filtered	Filtered	16.5704	Filtered	Filtered	Filtered	Filtered	Filtered	Filtered	Filtered	Filtered	Filtered	Filtered	Filtered
2	HVO_0835	acaB1	D4GUH4	HALVD	acetyl-CoA C-acetyltransferase	12	7.4778	1.17954e-36	6.4368e-37	8.41261e-24	55.469	40114.4	209.389	174.448	209.363	160.193	154.228	134.246	128.298	137.094	121.46	97.0483	93.1389	93.9447	84.52	94.3863	97.9063	119.058	102.91	123.831	122.36	103.955	103.039	245.317	236.087	258.808	177.683	212.491	186.628	197.502	204.444	174.887	191.681	203.404
3	HVO_1025	acaB2	D4GVK2	HALVD	acetyl-CoA C-acetyltransferase catalytic subunit	15	7.74485	7.76142e-38	4.71103e-38	1.85735e-24	55.7799	40732.2	155.973	176.782	190.462	224.388	207.175	209.254	107.867	113.092	105.843	129.032	104.961	109.166	149.372	143.178	132.925	112.137	113.945	122.877	113.02	103.938	89.8761	204.796	186.262	182.595	248.077	365.7	222.478	254.801	373.209	198.146	239.756	392.274
4	HVO_1914	acaB3	D4GTE3	HALVD	acetyl-CoA C-acyltransferase	14	7.45548	3.43761e-35	1.69549e-35	5.53926e-23	55.0756	39973.2	197.117	215.104	215.265	164.637	160.652	162.73	102.589	103.628	103.031	118.151	95.8176	121.009	83.1857	95.8147	103.648	102.883	109.124	103.284	55.4184	66.72	67.2218	171.286	140.904	139.185	192.121	115.52	189.357	149.569	206.18	184.33	188.401	184.331
5	HVO_A0522	acaB4	D4GRI4	HALVD	acetyl-CoA C-acyltransferase	10	6.14447	2.61707e-08	6.27219e-09	3.34676e-07	45.0138	39185.3	65.7817	72.6946	86.534	51.1775	52.4511	92.3693	58.0177	60.8512	59.4247	49.5261	36.873	51.9374	21.0309	40.8914	107.591	105.608	73.2398	43.1251	69.9213	60.0513	58.0461	66.4599	89.1268	59.1023	26.1362	Filtered	77.5686	93.9635	Filtered	77.9781	47.9009	100.168
6	HVO_0209	acd1	D4GZF4	HALVD	glutaryl-CoA dehydrogenase	18	7.64999	2.08349e-18	5.87725e-19	4.26755e-13	49.6504	42392.4	159.565	149.261	151.993	92.2062	121.733	95.2165	138.538	139.713	132.556	89.4702	101.9	111.46	81.5928	88.8679	78.0517	110.617	191.707	145.705	89.5464	99.3766	86.7002	145.458	216.915	149.358	165.562	233.233	222.638	171.888	311.505	264.188	151.666	321.849
7	HVO_1140	acd2	D4GW94	HALVD	acyl-CoA dehydrogenase	14	8.36344	6.45307e-45	1.21756e-44	2.5855e-28	57.5373	41192.9	233.685	227.77	228.471	173.256	156.065	152.407	127.985	127.704	137.871	109.56	125.182	138.169	115.737	177.094	166.966	141.327	93.3175	88.4713	240.91	251.787	271.854	309.818	471.238	350.187	260.551	305.072	285.028	263.948	458.092	264.503	232.609	300.926
8	HVO_1199	acd3	D4GWW2	HALVD	acyl-CoA dehydrogenase	12	7.40962	5.42262e-32	2.29529e-32	3.57741e-21	54.1826	41479.2	134.424	133.149	111.839	82.3252	79.9412	77.319	102.989	107.376	87.3745	120.14	140.578	154.907	54.8587	91.7114	56.1734	78.7349	207.707	76.5859	86.6602	52.4137	90.0503	282.694	255.601	253.585	250.397	328.195	259.27	280.703	335.214	219.879	294.038	300.831
9	HVO_1373	acd4	D4GXS5	HALVD	acyl-CoA dehydrogenase	10	6.98407	1.11387e-23	3.53048e-24	2.68172e-16	51.5826	42548.2	116.755	292.212	303.908	218.258	191.139	254.589	116.016	114.829	103.852	150.63	84.2244	81.2741	61.9287	118.396	128.28	64.6841	66.875	238.926	110.714	51.4916	95.5668	51.8608	60.8078	72.8148	93.0754	110.254	93.4641	102.692	66.0224	118.178	96.6544	75.3372
10	HVO_2716	acd5	D4GW32	HALVD	acyl-CoA dehydrogenase	14	7.75978	1.53811e-42	1.73308e-42	4.94489e-27	56.9658	41371	238.597	280.031	243.515	196.722	207.342	205.564	189.379	190.115	186.436	167.902	164.349	176.282	126.492	140.367	136.242	237.983	191.68	192.113	176.508	185.896	156.406	225.938	310.638	263.204	280.11	528.01	226.407	285.072	421.187	219.474	289.474	448.072
11	HVO_A0092	acd6	D4GQC4	HALVD	acyl-CoA dehydrogenase	14	6.21103	7.08324e-43	8.53402e-43	3.24969e-27	57.0478	42191.8	85.9133	88.0157	76.3561	89.1615	93.164	55.97	82.0162	95.7129	81.0399	79.5799	82.5603	62.2241	43.854	56.846	51.3707	61.5743	58.6777	60.6207	74.5543	71.4213	64.9922	86.7699	89.1803	92.2906	87.6255	46.8802	107.373	72.1106	56.6559	62.5455	65.4393	70.5058
12	HVO_1000	acdA	D4GVH7	HALVD	acetate--CoA ligase (ADP-forming	30	11.1948	1.72618e-48	7.34544e-48	3.22565e-30	58.3654	74554	1392.56	1312.07	1297.31	1104.14	1115.29	1094.27	1832.47	1879.7	1889.51	1477.68	1476.57	1486.98	585.141	559.148	619.735	823.418	873.024	864.159	991.083	989.915	945.076	1467.15	1458.18	1331.94	3064.97	3788.55	1732.81	2940.36	3319.33	1661.42	2853.7	3650.74
13	HVO_B0200	aceB2	D4GPK1	HALVD	bifunctional malyl-CoA synthase / malyl-CoA thioesterase	8	7.28339	6.10206e-26	2.05803e-26	1.19135e-17	52.3375	48369.3	168.363	171.861	149.601	257.428	220.041	256.662	161.091	129.013	151.712	123.432	133.139	143.964	125.581	170.19	133.551	156.334	177.764	275.159	85.8717	86.4918	75.3508	148.709	152.774	118.666	82.3182	75.5224	67.1184	51.6753	Filtered	71.7041	78.0231	69.8627
14	HVO_0894	acs1	D4GUW1	HALVD	acyl-CoA synthetase	20	8.0993	4.87888e-36	2.55105e-36	1.85689e-23	55.3045	74351.4	623.131	568.705	566.871	337.704	337.851	333.928	160.07	164.447	165.384	272.049	253.512	277.831	209.562	268.107	216.913	149.447	184.253	182.949	73.4751	85.8652	114.639	337.735	225.451	258.599	295.762	345.007	362.573	304.284	337.687	363.603	319.8	375.287
15	HVO_0896	acs2	D4GUW5	HALVD	acyl-CoA synthetase	5	5.51862	1.78671e-09	4.34457e-10	6.45077e-08	45.7086	59858.3	71.682	62.5446	65.873	56.1007	54.0639	68.8843	22.6382	21.2658	27.261	37.7486	40.0154	41.6652	27.351	39.83	31.8913	Filtered	Filtered	Filtered	28.7447	Filtered	20.595	Filtered	Filtered	Filtered	54.1991	Filtered	57.272	Filtered	Filtered	60.2663	Filtered	Filtered
16	HVO_1236	acs3	D4GX28	HALVD	acyl-CoA synthetase	15	6.57946	0.000272856	5.89322e-05	0.000550034	40.6708	59146.7	161.107	168.079	179.158	124.191	125.764	124.928	42.3008	68.9463	44.1887	47.6989	50.0898	47.0098	64.0729	62.9777	66.696	Filtered	Filtered	87.7318	156.175	38.0885	31.072	Filtered	Filtered	97.1932	162.609	100.769	180.777	131.671	112.073	163.606	205.682	Filtered
17	HVO_1374	acs4	D4GXS7	HALVD	acyl-CoA synthetase	18	8.46079	5.28971e-46	1.29017e-45	6.77504e-29	57.7928	61157.1	444.692	408.745	397.443	304.255	322.185	295.442	189.553	199.596	201.268	335.726	321.22	318.169	178.532	175.43	185.09	160.706	198.996	201.535	77.5822	73.858	92.79	342.013	285.54	314.154	214.24	217.329	275.221	221.273	238.903	280.963	163.054	211.842
18	HVO_1585	acs5	D4GZ14	HALVD	acyl-CoA synthetase	19	6.91694	5.06406e-41	4.53485e-41	3.30361e-26	56.5916	74158.8	195.304	197.186	121.171	89.3011	86.6017	72.8546	110.905	66.3577	76.9384	98.7035	123.24	67.5309	125.449	188.804	65.5558	59.8871	64.8876	65.6587	72.1263	73.4525	84.5577	125.367	82.0734	122.504	161.164	133.483	138.426	131.2	175.291	157.266	141.311	183.598
19	HVO_1917	acs6	D4GTE6	HALVD	acyl-CoA synthetase	14	6.93732	1.9427e-05	4.38532e-06	3.68825e-05	42.6103	74064.5	70.9499	108.797	192.91	143.547	145.147	108.358	51.3144	53.2089	51.9715	49.9347	57.3805	66.6487	62.6928	83.445	129.714	156.081	155.654	153.872	88.8193	74.4558	73.3798	164.855	231.903	159.846	90.6329	Filtered	126.283	76.2061	69.0716	99.3426	99.6892	Filtered
20	HVO_A0156	acs7	D4GQI5	HALVD	acyl-CoA synthetase	9	6.03573	1.95803e-11	4.88896e-12	4.62654e-09	46.7193	74032.6	134.988	136.944	130.598	75.3905	45.3089	77.8776	47.7096	45.8237	47.4967	135.406	142.945	132.548	94.5835	65.6313	74.432	Filtered	Filtered	28.8261	26.8083	18.9355	15.3563	65.2217	76.173	80.0859	Filtered	Filtered	81.0095	14.1529	Filtered	55.2517	Filtered	15.3174
21	HVO_A0158	acs8	D4GQI7	HALVD	acyl-CoA synthetase	4	5.07208	0.0154745	0.00294753	0.0354996	30.5273	71197.4	64.3236	Filtered	Filtered	64.4622	61.5614	55.3145	29.3595	28.4635	27.069	32.7111	26.63	32.6983	Filtered	Filtered	Filtered	Filtered	Filtered	Filtered	22.7146	20.0668	18.3857	Filtered	Filtered	48.5803	Filtered	Filtered	49.0436	Filtered	7.9176	54.6677	Filtered	Filtered
22	HVO_A0551	acs9	D4GRL3	HALVD	acyl-CoA synthetase	11	6.21302	1.8417e-42	2.04066e-42	5.4519e-27	56.9467	59629.8	313.323	306.478	278.373	215.907	210.819	190.012	25.5162	38.7016	29.9216	74.4953	84.7633	75.3648	97.4955	110.096	99.7519	85.2518	94.1125	93.4117	40.9364	35.3257	30.5754	95.8116	84.1171	48.0197	Filtered	Filtered	75.6018	Filtered	Filtered	69.6609	Filtered	Filtered
23	HVO_1403	acyP	D4GXX5	HALVD	acylphosphatase	1	7.57514	0.0143512	0.00275322	0.0349755	31.0289	10614.6	202.572	Filtered	202.901	260.163	263.535	261.308	523.883	514.743	531.388	Filtered	472.409	501.651	Filtered	Filtered	Filtered	Filtered	Filtered	118.797	Filtered	Filtered	Filtered	Filtered	Filtered	Filtered	147.261	210.832	125.812	145.537	192.251	118.751	141.18	190.965
24	HVO_2428	adh1	D4GSN2	HALVD	alcohol dehydrogenase	8	8.03839	1.53909e-19	4.45144e-20	8.78621e-14	50.0855	36738	517.651	494.738	490.218	421.701	326.138	360.795	290.992	242.222	244.151	264.133	220.79	318.792	249.391	206.375	286.972	229.466	240.717	237.306	160.065	139.269	135.425	254.887	259.164	182.815	199.414	Filtered	142.524	199.621	Filtered	121.785	118.353	Filtered
25	HVO_B0071	adh2	D4GP73	HALVD	alcohol dehydrogenase (NADP	12	8.28525	4.67163e-49	2.45875e-48	1.61588e-30	58.4938	36992.3	285.973	264.215	267.182	122.655	125.921	121.629	291.451	263.135	305.964	263.322	244.976	248.482	149.236	157.213	134.764	106.991	116.848	118.43	177.893	196.958	198.826	278.145	287.627	291.672	177.26	450.789	167.71	147.201	557.334	146.372	173.236	559.662
26	HVO_2496	adk1	D4GTQ6	HALVD	adenylate kinase	11	10.7703	2.02593e-50	1.65382e-49	3.09047e-31	58.7988	23080.3	429.797	459.979	520.116	1228.82	724.053	721.009	601.76	608.626	646.676	524.418	543.868	564.814	477.135	376.445	379.872	1248.63	1228.86	1290.16	558.909	488.552	555.594	1280.82	1296.69	1329.66	1459.85	2463.02	1608.17	1767.26	2234.08	1620.49	1553.14	2579.83
27	HVO_1296	adk2	D4GXD8	HALVD	probable adenylate kinase	4	7.13023	1.94749e-27	6.83329e-28	1.5573e-18	52.8155	18720.5	113.998	108.24	106.303	225.776	229.337	212.854	155.634	104.147	156.252	124.172	110.924	218.882	76.4187	73.3846	63.7361	123.234	127.896	125.421	69.0889	68.2138	66.548	141.742	142.903	136.326	217.703	421.519	154.24	145.406	238.795	186.931	190.824	409.137
28	HVO_2049	agl10	D4GU63	HALVD	low-salt glycan biosynthesis hexosyltransferase Agl10	10	6.87217	6.46433e-25	2.10393e-25	4.85963e-17	52.0004	35295.9	51.1828	63.3451	42.5976	53.4715	47.0075	48.8632	Filtered	Filtered	Filtered	14.5504	17.7302	23.9625	227.119	242.666	230.574	296.856	285.327	290.381	92.8073	97.6199	100.059	226.145	222.112	221.502	56.2967	222.071	94.2842	93.5231	328.775	79.3013	94.1858	292.622
29	HVO_2057	agl11	D4GU70	HALVD	glucose-1-phosphate thymidylyltransferase Agl11	15	10.0505	5.47242e-44	8.29154e-44	8.15826e-28	57.3162	37865.3	1200.45	1101.5	1107.37	1206.56	1186.11	1210.07	742.922	752.584	786.11	924.749	960.468	813.439	428.27	403.144	395.389	737.308	751.373	638.205	387.654	379.805	443.599	898.3	876.077	1032.66	500.045	686.718	393.569	442.068	653.407	377.124	511.286	699.811
30	HVO_2059	agl12	D4GU72	HALVD	dTDP-glucose 4,6-dehydratase	15	10.6264	2.54952e-31	1.03429e-31	8.67616e-21	53.9884	34141.4	1252.46	1352.51	1226.88	1172.84	1019.89	1135.56	471.063	482.604	489.635	685.971	673.636	693.233	472.831	453.78	468.789	755.786	780.343	782.573	298.18	300.252	290.829	945.75	816.159	911.945	859.375	1070.96	817.061	840.277	1018.93	775.17	818.941	1066.64
31	HVO_2056	agl13	D4GU69	HALVD	dTDP-4-dehydrorhamnose 3,5-epimerase	11	7.46134	1.99913e-36	1.07224e-36	1.1287e-23	55.408	18336.1	101.306	98.4265	58.879	182.595	188.015	233.044	73.1234	78.5614	66.6552	76.3471	87.1742	66.2998	48.4756	75.7791	70.518	280.632	259.087	302.255	51.2937	83.1745	55.5219	Filtered	169.221	154.486	249.573	366.558	228.619	324.162	454.335	174.434	289.43	481.192
32	HVO_2058	agl14	D4GU71	HALVD	dTDP-4-dehydrorhamnose reductase	4	8.59081	6.96264e-16	1.8869e-16	1.34358e-11	48.6481	31977.1	561.256	536.636	533.018	549.275	371.74	545.499	312.271	321.965	217.178	445.652	455.651	451.671	370.103	381.191	380.445	448.965	482.704	485.361	233.196	242.217	247.212	385.37	365.682	359.534	316.317	416.743	308.239	328.077	437.323	314.018	328.494	661.2
33	HVO_2053	agl5	D4GU66	HALVD	low-salt glycan biosynthesis hexosyltransferase Agl5	7	6.20356	1.4384e-36	7.80677e-37	9.39541e-24	55.4461	41956.1	66.7443	71.5438	68.796	78.4683	103.414	81.5498	50.4454	17.4149	13.566	30.6367	21.3895	32.555	150.085	161.055	134.367	208.204	202.751	215.321	65.0022	78.1107	56.1779	150.146	146.53	105.992	63.3707	113.826	172.679	76.9351	114.385	65.2146	73.4209	101.032
34	HVO_2061	agl6	D4GU74	HALVD	low-salt glycan biosynthesis hexosyltransferase Agl6	6	5.45906	0.000120838	2.64704e-05	0.00021084	41.4416	43810.6	Filtered	Filtered	Filtered	Filtered	Filtered	Filtered	Filtered	Filtered	Filtered	Filtered	Filtered	Filtered	26.6572	30.9508	31.6999	54.4073	41.2659	41.3288	46.6029	39.4955	38.4922	66.1808	57.2478	55.1225	59.3881	63.9602	53.1778	62.1626	Filtered	41.8075	52.5955	Filtered
35	HVO_2046	agl7	D4GU60	HALVD	low-salt glycan biosynthesis sulfotransferase Agl7	12	7.76905	6.16976e-28	2.22534e-28	7.93303e-19	52.9716	45556.9	138.651	111.479	107.999	132.577	87.0765	108.79	46.9108	57.0373	30.7581	57.1243	62.9099	49.2478	388.488	358.335	356.85	505.463	497.115	505.215	204.817	201.051	202.901	401.058	482.647	502.211	192.197	1182.78	425.43	162.571	259.612	95.4161	151.727	140.543
36	HVO_2060	agl8	D4GU73	HALVD	low-salt glycan biosynthesis protein Agl8	4	7.40618	1.17185e-14	3.09401e-15	6.83516e-11	48.145	17700.5	203.252	199.21	207.727	210.306	213.033	214.53	72.4829	75.01	69.746	148.437	155.389	161.881	209.199	171.704	213.143	240.139	240.226	257.452	120.393	91.5116	86.4941	122.208	116.443	132.03	212.789	287.706	201.122	224.142	236.962	207.469	230.253	215.208
37	HVO_2048	agl9	D4GU62	HALVD	low-salt glycan biosynthesis hexosyltransferase Agl9	7	6.62255	2.10454e-09	5.10501e-10	7.11661e-08	45.6687	40534.8	Filtered	Filtered	Filtered	18.9957	Filtered	Filtered	Filtered	Filtered	Filtered	Filtered	Filtered	Filtered	108.607	162.509	132.016	123.272	102.087	185.166	69.0772	70.1878	79.1184	75.2894	62.2044	90.9808	Filtered	Filtered	46.9133	72.9688	Filtered	98.7437	Filtered	102.42
38	HVO_1530	aglB	D4GYH4	HALVD	dolichyl-monophosphooligosaccharide--protein glycotransferase AglB	24	9.48794	6.03268e-43	7.35693e-43	2.97939e-27	57.0648	113675	160.09	185.531	205.774	218.456	180.189	167.428	90.6334	69.9305	80.1961	83.3984	67.1942	84.1408	1372.62	1395.45	1412.43	1669.61	1621.66	1651.83	1066.05	1071.88	1084.97	1961.95	1931.72	1939.98	648.892	787.045	424.108	705.38	773.987	404.983	632.087	806.946
39	HVO_0798	aglD	D4GUA0	HALVD	dolichyl-phosphate mannosyltransferase AglD	3	6.477	6.96955e-07	1.63317e-07	2.91523e-06	44.0021	66989.6	Filtered	Filtered	Filtered	11.4154	Filtered	Filtered	Filtered	Filtered	Filtered	Filtered	Filtered	Filtered	98.3131	190.573	194.189	115.495	124.428	210.493	61.8145	49.3121	53.9613	278.918	301.577	283.742	27.1096	Filtered	45.7596	32.0533	Filtered	156.994	216.705	16.6615
40	HVO_1523A	aglE	D4GYG7	HALVD	glycosyltransferase AglE	6	7.25792	0.00106551	0.000222098	0.00382963	38.5124	33868.5	Filtered	56.0338	Filtered	Filtered	Filtered	Filtered	Filtered	Filtered	Filtered	Filtered	Filtered	Filtered	219.922	240.565	244.489	420.041	Filtered	35.8122	145.388	142.262	204.396	631.681	338.526	641.676	Filtered	174.924	44.3855	10.9697	168.536	Filtered	157.298	Filtered
41	HVO_1527	aglF	D4GYH1	HALVD	UTP--glucose-1-phosphate uridylyltransferase AglF	11	7.13759	2.56114e-40	2.04075e-40	8.00719e-26	56.4154	27534.9	179.34	182.851	159.799	134.525	129.67	125.258	97.8585	115.559	134.571	125.588	125.661	98.8876	118.756	134.027	118.224	180.696	109.558	131.462	84.9424	81.6717	93.8914	215.257	117.504	138.241	206.587	404.307	163.165	214.199	405.329	172.602	229.729	299.826
42	HVO_1529	aglG	D4GYH3	HALVD	glucuronosyltransferase AglG	10	8.41931	9.22837e-44	1.34231e-43	1.08112e-27	57.2617	35802	176.817	170.187	178.287	109.117	152.183	164.302	97.5316	75.4711	125.917	78.1063	160.371	94.1131	379.55	296.961	360.622	589.609	592.931	623.615	458.809	482.414	479.919	1851.2	1318.01	1357.54	292.158	344.385	192.498	291.776	329.738	207.255	267.724	276.457
43	HVO_1528	aglI	D4GYH2	HALVD	glycosyltransferase AglI	8	6.17344	2.52658e-24	8.10451e-25	1.09925e-16	51.8019	32845.6	45.1653	44.4375	57.7278	34.9611	38.0446	27.0944	Filtered	48.1067	Filtered	16.4758	41.4672	26.0367	117.298	143.149	118.852	147.13	170.494	160.497	187.487	89.5491	195.147	143.222	141.285	152.6	84.1855	Filtered	57.3363	99.5117	Filtered	59.7142	86.1342	26.3284
44	HVO_1517	aglJ	D4GYG3	HALVD	dolichyl-phosphate glucosyltransferase AglJ	7	6.29834	1.13534e-22	3.49873e-23	1.09019e-15	51.2323	33269.7	Filtered	Filtered	Filtered	Filtered	Filtered	57.3403	34.3289	18.3117	Filtered	21.7242	Filtered	18.0484	205.552	249.973	271.711	Filtered	Filtered	Filtered	156.532	144.521	169.779	Filtered	Filtered	Filtered	Filtered	Filtered	66.438	51.7207	Filtered	57.8616	73.0534	Filtered
45	HVO_1531	aglM	D4GYH5	HALVD	UDP-glucose 6-dehydrogenase AglM	20	9.49689	2.02228e-42	2.22228e-42	5.73542e-27	56.9368	45966.6	474.935	445.632	476.768	403.876	401.067	429.59	360.281	365.286	372.504	321.928	335.595	343.002	200.697	215.539	224.183	258.481	280.995	290.595	202.735	213.137	214.068	331.425	294.587	325.699	454.947	560.41	363.169	471.679	575.566	343.188	429.983	547.116
46	HVO_1522	aglP	D4GYG5	HALVD	hexuronic acid methyltransferase AglP	12	8.23166	2.54243e-42	2.71918e-42	6.49323e-27	56.9125	26262.7	121.953	128.385	126.252	145.11	134.737	138.542	53.6326	50.9155	53.6083	65.1876	73.7008	60.0781	561.038	641.357	628.966	613.392	604.133	657.502	493.88	509.756	483.406	986.597	1201.65	1168.92	351.417	343.065	191.479	306.769	359.118	195.317	286.707	372.612
47	HVO_1523	aglQ	D4GYG6	HALVD	N-glycosylation pathway protein AglQ	4	5.62961	0.00244131	0.000494443	0.0112351	36.6266	42132.8	80.0236	75.8672	67.7257	49.8099	51.5085	Filtered	37.7165	34.8339	Filtered	27.6995	26.1075	23.2584	51.0449	56.8094	75.7555	85.1487	82.2295	Filtered	48.4458	Filtered	34.0941	65.3796	138.528	127.641	62.7665	Filtered	8.9571	7.1967	Filtered	67.9938	123.623	Filtered
48	HVO_2227	ahbA	D4GVU3	HALVD	siroheme decarboxylase AhbA	13	7.0111	1.18079e-39	8.7143e-40	1.84986e-25	56.2476	39077.6	187.306	140.902	135.696	130.027	195.32	129.772	53.482	58.4139	56.8729	69.4237	68.8932	63.0761	67.024	69.9604	63.5782	94.6881	101.435	106.153	85.779	63.8808	62.6479	75.8203	89.8656	69.3472	142.752	182.375	128.906	130.857	165.171	124.691	122.928	250.892
49	HVO_2313	ahbB	D4GWE9	HALVD	siroheme decarboxylase AhbB	9	8.20437	2.85676e-38	1.79954e-38	1.06879e-24	55.8928	39620.9	284.602	262.754	251.282	257.667	223.352	203.431	231.923	223.842	217.352	258.839	201.74	203.569	120.907	137.19	126.534	171.049	165.256	203.107	137.563	133.11	151.022	228.665	195.618	179.138	285.928	368.481	209.832	299.232	339.552	239.864	299.206	344.744
50	HVO_1121	ahbC	D4GW66	HALVD	Fe-coproporphyrin synthase AhbC	12	5.63107	6.03252e-09	1.45713e-09	1.34699e-07	45.4048	44412	Filtered	Filtered	Filtered	Filtered	Filtered	Filtered	27.2567	5.8261	Filtered	Filtered	Filtered	Filtered	Filtered	Filtered	Filtered	Filtered	Filtered	Filtered	43.0082	37.3196	40.3193	Filtered	Filtered	Filtered	55.8981	62.1986	67.4692	53.417	41.6819	73.5674	48.2517	26.9182
51	HVO_0167	ahcY	D4GZB1	HALVD	adenosylhomocysteinase	20	9.93879	7.18075e-37	3.98377e-37	6.38242e-24	55.5261	46624.6	921.624	876.86	869.365	690.906	666.437	675.306	553.948	557.519	585.548	468.791	553.242	482.012	500.4	452.279	441.549	386.738	449.694	403.428	344.803	304.38	316.722	398.088	383.58	462.173	868.578	1306.25	610.087	797.247	1013.55	577.304	916.993	1011.92
52	HVO_0454	ala	D4GRZ5	HALVD	alanine dehydrogenase	10	8.04335	9.54986e-36	4.89736e-36	2.70287e-23	55.2261	35586.2	179.717	226.295	228.002	244.86	217.623	225.131	159.083	168.03	147.165	184.031	154.908	173.169	87.3373	111.241	106.274	139.946	170.004	143.914	132.746	118.04	110.848	200.643	211.964	197.383	314.135	427.556	254.115	309.313	423.376	227.33	315.486	385.89
53	HVO_0206	alaS1	D4GZF1	HALVD	alanine--tRNA ligase	45	9.79914	1.74036e-52	2.67747e-51	2.55403e-32	59.2527	102464	734.224	677.376	691.516	692.324	667.637	680.88	500.619	509.802	530.697	484.265	491.894	492.294	300.101	304.089	312.969	410.315	396.511	424.954	311.566	312.589	328.204	438.067	458.746	428.923	1088.98	1186.93	800.566	1079.62	1157.1	759.978	1023.28	1139.15
54	HVO_2717	alaS2	D4GW34	HALVD	alanine--tRNA ligase	9	8.84856	0.00893241	0.00174888	0.0334167	33.2497	41577.3	2333.32	2088.03	Filtered	1969.41	2018.22	1996.83	828.871	1606.09	1774.83	678.527	1025.28	1988.61	66.2421	686.654	Filtered	Filtered	Filtered	119.067	124.754	113.601	100.951	1264.84	1160.78	1233.02	102.488	Filtered	61.0978	80.9774	Filtered	73.362	51.0607	Filtered
55	HVO_B0371	aldH1	D4GQ18	HALVD	aldehyde dehydrogenase	16	7.79446	6.81788e-33	3.0403e-33	1.09778e-21	54.4391	52501.7	127.054	148.513	180.082	143.368	139.086	142.532	277.251	271.896	229.451	128.927	118.707	127.001	145.434	117.656	114.886	218.067	165.239	158.628	117.971	112.681	102.481	279.545	282.093	192.685	204.896	185.962	157.598	206.212	159.397	185.455	211.178	146.933
56	HVO_1189	aldH2	D4GWU7	HALVD	aldehyde dehydrogenase	27	11.1513	1.67845e-30	6.57571e-31	2.56372e-20	53.7486	56171	1571.7	1600.82	1496.05	1358.37	1365.42	1469.88	819.083	838.289	872.268	1117.18	1103.47	1121.94	698.223	704.911	710.125	834.904	832.771	831.902	413.46	404.377	405.999	988.246	956.674	979.564	1265.01	1348.08	1316.48	1277.64	1243.86	1251.45	1237.58	1236.87
57	HVO_B0100	aldH3	D4GPA2	HALVD	alpha-ketoglutarate semialdehyde dehydrogenase	8	5.20482	1.99737e-15	5.3513e-16	2.47446e-11	48.4618	50430.3	34.5399	35.19	34.7524	24.7585	33.4725	30.1134	76.4818	71.7963	67.5635	64.0013	66.7082	65.1239	Filtered	34.7818	13.5146	Filtered	Filtered	Filtered	54.6678	47.7666	50.0009	Filtered	Filtered	Filtered	Filtered	Filtered	37.8592	Filtered	Filtered	10.3312	Filtered	Filtered
58	HVO_A0341	amaB3	D4GR18	HALVD	amidase (hydantoinase/carbamoylase family	1	2.78469	0.0101511	0.0019807	0.0344339	32.7715	43927.1	Filtered	Filtered	Filtered	Filtered	Filtered	Filtered	Filtered	Filtered	Filtered	Filtered	Filtered	Filtered	Filtered	Filtered	Filtered	Filtered	Filtered	Filtered	Filtered	Filtered	15.1387	Filtered	Filtered	Filtered	4.0793	Filtered	5.2953	Filtered	Filtered	Filtered	Filtered	Filtered
59	HVO_0084	amt1	D4GYS9	HALVD	transport protein (probable substrate ammonium	1	5.81088	0.0168667	0.00319294	0.036762	29.9047	47187.6	Filtered	Filtered	Filtered	Filtered	Filtered	Filtered	Filtered	Filtered	Filtered	Filtered	Filtered	Filtered	101.721	70.5697	83.0362	Filtered	Filtered	Filtered	Filtered	Filtered	16.6732	Filtered	Filtered	Filtered	Filtered	Filtered	Filtered	Filtered	Filtered	Filtered	Filtered	Filtered
60	HVO_1710	amyA2	D4H055	HALVD	glycoside hydrolase domain protein	17	9.36813	7.42601e-28	2.65927e-28	8.84309e-19	52.9465	75067.1	753.532	598.603	860.869	845.886	816.834	677.789	233.769	226.89	245.565	291.259	333.315	318.223	431.057	444.589	432.273	653.468	667.018	446.236	181.344	233.528	192.03	735.91	573.547	729.482	320.01	415.423	371.286	353.893	389.138	421.698	393.115	498.091
61	HVO_0429	amzA	D4GRX0	HALVD	archaemetzincin	8	7.60482	7.62503e-17	2.09335e-17	3.67332e-12	49.0343	19283.7	79.1957	102.919	119.704	123.686	113.863	118.251	126.665	111.761	128.493	85.3451	122.407	119.763	169.159	181.489	169.68	221.113	363.139	237.577	1523.63	1803.19	1430.72	328.184	358.527	339.148	144.149	272.471	172.051	166.868	212.421	171.673	204.032	289.807
62	HVO_2589	ansA	D4GU97	HALVD	asparaginase family protein	11	7.81854	6.0678e-32	2.55756e-32	3.8147e-21	54.1686	34605.3	85.0709	57.8804	62.9879	148.006	139.512	147.655	130.826	145.114	147.48	114.803	101.934	128.852	83.7998	90.4684	111.57	163.3	191.061	157.379	130.344	163.69	131.097	267.223	192.273	186.5	347.923	503.695	273.535	377.114	482.043	275.192	373.78	464.941
63	HVO_B0256	aor3	D4GPQ3	HALVD	aldehyde ferredoxin oxidoreductase	7	4.85338	0.0239169	0.00440458	0.0474748	27.2093	59973.4	Filtered	7.2176	Filtered	21.2239	Filtered	Filtered	17.9245	14.0797	13.7723	20.522	26.9789	20.1757	Filtered	Filtered	Filtered	Filtered	Filtered	Filtered	76.2332	54.5669	39.4138	Filtered	Filtered	Filtered	Filtered	Filtered	Filtered	117.472	Filtered	40.2519	Filtered	61.6547
64	HVO_2183	aor4	D4GVB6	HALVD	aldehyde ferredoxin oxidoreductase	24	5.61343	5.14394e-25	1.68102e-25	4.23953e-17	52.0334	69353.9	Filtered	102.349	Filtered	30.6792	43.4562	Filtered	16.1149	28.5141	11.015	19.9648	36.0427	24.052	Filtered	Filtered	Filtered	Filtered	Filtered	33.8869	22.7837	23.2506	24.4549	59.2105	29.0233	53.2461	79.8182	65.1875	88.4577	116.55	80.0891	89.3732	84.2945	101.952
65	HVO_2790	apbC1	D4GX09	HALVD	Fe-S cluster carrier protein ApbC	16	8.75153	1.60384e-42	1.80207e-42	5.05829e-27	56.9614	36819.6	330.818	329.675	295.572	280.057	302.845	303.843	341.516	345.454	345.256	269.832	266.472	288.749	222.842	206.491	263.076	261.735	274.161	204.652	288.964	266.001	267.974	256.702	377.665	348.119	353.789	490.603	225.268	344.453	501.154	201.172	297.194	407.32
66	HVO_0573	apn1	D4GSG8	HALVD	endonuclease 4	4	6.54215	0.000737345	0.000155312	0.00222557	39.24	31404.5	Filtered	Filtered	42.8529	Filtered	Filtered	Filtered	17.2266	18.8308	Filtered	Filtered	Filtered	Filtered	Filtered	Filtered	Filtered	51.0888	Filtered	64.2555	Filtered	42.0419	73.3346	Filtered	Filtered	Filtered	215.661	219.343	86.6415	98.8896	259.502	79.1274	207.789	263.719
67	HVO_1072	apt1	D4GVR1	HALVD	purine phosphoribosyltransferase (adenine phosphoribosyltransferase, xanthine-guanine phosphoribosyltransferase	10	8.37697	2.83479e-43	3.7056e-43	1.98087e-27	57.1442	20532.3	220.258	304.3	283.406	400.413	392.897	252.276	130.933	119.611	138.713	182.098	197.249	156.728	117.14	250.581	271.641	481.49	506.207	278.466	161.357	156.467	150.529	678.981	669.295	741.145	319.733	547.907	157.282	359.665	523.345	180.348	330.929	530.047
68	HVO_0334	apt2	D4GZW3	HALVD	purine phosphoribosyltransferase (adenine phosphoribosyltransferase, xanthine-guanine phosphoribosyltransferase	10	8.98252	9.48102e-47	2.74812e-46	2.70762e-29	57.9665	25461.5	486.967	486.282	552.601	570.241	458.344	560.514	175.415	177.894	175.107	279.577	277.135	274.15	245.168	260.632	266.131	354.01	373.801	380.755	122.714	131.396	117.157	394.237	292.593	343.148	264.743	364.495	233.057	266.625	337.877	213.246	243.436	429.623
69	HVO_2250	apt3	D4GVW6	HALVD	purine phosphoribosyltransferase (adenine phosphoribosyltransferase, xanthine-guanine phosphoribosyltransferase	4	8.3107	3.10092e-07	7.30918e-08	1.67283e-06	44.2742	19481.9	715.28	737.392	154.57	230.476	872.7	890.022	229.034	169.319	169.053	363.668	210.7	187.418	337.754	380.45	78.9215	159.137	366.449	154.508	140.292	120.179	155.455	272.258	284.324	442.571	491.98	765.28	359.444	518.858	798.341	344.55	432.731	718.461
70	HVO_2008	arcS	D4GTN6	HALVD	archaeosine synthase	20	8.69909	1.06453e-36	5.84102e-37	7.94556e-24	55.4808	64971.3	267.4	261.712	191.704	241.419	240.019	218.22	211.971	207.977	207.39	177.242	181.306	206.064	204.224	189.082	206.099	241.917	241.09	263.924	216.388	194.687	192.691	218.892	218.153	223.291	321.627	349.709	276.441	310.604	380.915	234.597	329.088	346.731
71	HVO_0321	arf1	D4GZV0	HALVD	peptide chain release factor aRF-1	22	8.55654	2.24942e-32	9.70625e-33	2.16539e-21	54.2919	46581.9	336.402	318.872	312.272	284.123	274.574	277.027	268.156	273.41	290.607	223.47	225.407	225.945	157.97	155.189	165.549	273.277	285.154	252.846	199.811	155.016	182.992	311.861	291.072	330.743	402.791	447.982	311.443	400.76	406.796	308.195	387.998	460.088
72	HVO_1284	arfA	D4GXB4	HALVD	GTP cyclohydrolase 3	14	8.39277	1.46949e-41	1.39951e-41	1.68386e-26	56.725	28908.6	223.636	198.926	253.714	226.789	218.488	214.875	146.95	163.872	147.154	138.357	141.855	154.998	79.7723	84.9658	91.4939	189.359	209.671	214.054	122.191	113.465	103.921	225.314	218.096	229.039	398.388	588.034	322.71	420.856	661.185	324.197	422.105	556.727
73	HVO_1341	arfC	D4GXL5	HALVD	2,5-diamino-6-(ribosylamino)-4(3H)-pyrimidinone 5'-phosphate reductase	5	5.96623	1.81331e-32	7.90112e-33	1.91516e-21	54.3186	23035.6	68.1904	80.8819	77.3266	81.2057	84.8111	86.6631	54.5294	71.7902	53.7444	69.0154	67.6999	67.2372	35.9439	50.2012	Filtered	58.2324	52.2888	52.3181	27.9648	34.1745	22.6734	93.7237	88.5393	94.4976	51.982	49.195	61.5329	58.9428	112.247	60.5023	56.5258	73.4471
74	HVO_0044	argB	D4GYN9	HALVD	probable [ArgW]-glutamate kinase	7	9.14279	3.50674e-42	3.63393e-42	7.73061e-27	56.8783	33200.1	1337.64	1165.14	1383.41	1518.62	1067.63	1531.4	781.143	793.079	777.905	698.718	720.778	713.786	488.584	503.032	608.144	612.755	874.873	713.685	284.019	231.711	233.336	547.901	514.468	706.752	400.948	225.116	411.083	385.792	220.971	400.26	375.777	227.263
75	HVO_0045	argC	D4GYP0	HALVD	probable [ArgW]-L-glutamate phosphate reductase	9	8.58633	3.03394e-34	1.42438e-34	1.88544e-22	54.8166	36791.8	877.989	828.286	664.693	1181.71	1203.78	1175.44	207.417	184.977	209.233	284.55	295.046	290.173	347.765	341.315	401.867	620.763	507.347	557.408	127.591	128.222	121.137	470.074	468.201	491.353	107.445	Filtered	114.569	118.881	Filtered	101.11	114.021	38.7011
76	HVO_0043	argD	D4GYN8	HALVD	probable [ArgW]-glutamate semialdehyde aminotransferase	10	7.66106	3.20932e-35	1.59252e-35	5.32978e-23	55.0837	39766.6	374.86	372.393	361.557	407.838	365.668	338.696	246.541	212.932	244.455	261.781	265.763	237.305	324.264	283.98	295.247	209.04	211.811	191.575	237.176	219.725	206.29	150.541	144.051	197.6	101.403	Filtered	103.985	107.437	Filtered	102.012	116.754	Filtered
77	HVO_0042	argE	D4GYN7	HALVD	probable [ArgW]-ornithine hydrolase	6	7.23915	6.35275e-08	1.51527e-08	5.88601e-07	44.7619	41030.8	277.688	254.11	217.558	198.206	232.904	194.915	87.9705	84.4752	119.027	96.2695	91.3602	93.9397	114.154	123.552	118.371	180.437	210.023	185.55	69.0198	68.7357	67.3817	110.146	96.3346	87.0248	104.868	Filtered	102.416	153.135	Filtered	154.072	212.56	Filtered
78	HVO_0041	argF	D4GYN6	HALVD	ornithine carbamoyltransferase	10	8.76208	1.74036e-52	2.67747e-51	2.55403e-32	59.2527	32681.2	938.389	1207.57	1187.7	887.17	992.631	830.884	319.217	318.986	302.687	472.307	481.225	476.274	421.67	427.81	428.701	516.257	596.924	464.749	199.215	238.007	190.737	481.19	467.207	464.41	110.969	50.5847	151.656	129.747	131.211	131.14	127.281	62.8137
79	HVO_0049	argG	D4GYP4	HALVD	argininosuccinate synthase	16	11.3726	8.0252e-36	4.1367e-36	2.45231e-23	55.2464	44483.1	3058.71	3108.9	2870.81	2883.09	2358.05	2894.27	1317.76	1401.23	1425.96	2042.39	2321.2	2365.1	1206.71	1374.75	1418.21	1652.56	1903.44	1907.83	731.277	680.36	754.553	1983.84	1932.38	1972.36	1067.34	786.625	815.625	1086	830.814	824.49	1030.78	790.508
80	HVO_0048	argH	D4GYP3	HALVD	argininosuccinate lyase	19	7.94387	1.74036e-52	2.67747e-51	2.55403e-32	59.2527	50808.4	289.708	300.667	297.798	271.078	267.971	272.76	186.522	189.242	181.019	212.907	217.424	215.032	116.882	120.649	120.335	155.769	156.554	167.911	82.6288	73.9344	72.6375	182.273	156.896	151.25	112.184	115.047	83.5484	99.1609	117.915	81.4133	101.603	105.832
81	HVO_0324	argS	D4GZV3	HALVD	arginine--tRNA ligase	27	10.5354	2.38801e-45	4.94925e-45	1.5174e-28	57.6393	65034.5	1173.33	1129.99	1126.99	1074.15	1062.03	1044.34	802.258	818.629	852.08	730.28	745.91	750.03	514.244	513.005	528.268	704.07	655.589	680.192	449.227	474.472	486.863	704.077	720.498	748.602	1042.22	1364.34	850.137	1024.2	1325.75	811.125	1005.13	1337.4
82	HVO_0046	argX	D4GYP1	HALVD	probable glutamate--argW ligase	14	8.95347	2.35881e-44	3.96439e-44	5.187e-28	57.4035	31876.9	516.502	590.915	546.485	538.431	569.335	668.646	160.863	164.018	173.807	236.381	241.627	237.842	274.913	295.071	360.872	557.017	669.061	695.639	166.543	172.242	174.01	484.194	366.779	477.37	216.45	187.833	103.356	152.778	Filtered	118.119	236.962	349.726
83	HVO_1308	aroA	D4GXF5	HALVD	3-phosphoshikimate 1-carboxyvinyltransferase	11	8.54348	5.81191e-38	3.57106e-38	1.58265e-24	55.8127	44246.9	654.147	617.862	433.454	476.531	566.317	569.495	328.014	262.039	322.252	308.554	378.168	358.511	238.748	240.867	249.692	273.883	275	276.148	123.091	108.793	96.9347	468.2	453.435	453.462	177.205	191.077	146.816	181.689	218.248	142.256	153.024	219.093
84	HVO_0792	aroB	D4GU24	HALVD	3-dehydroquinate synthase, type II	22	9.41147	2.33393e-35	1.16551e-35	4.45803e-23	55.1212	43108.6	486.324	526.609	581.356	535.101	611.351	507.13	341.755	344.997	353.409	410.266	413.279	416.677	233.273	251.713	256.129	404.818	386.473	437.17	174.901	165.615	155.268	520.035	512.535	468.298	411.235	488.29	366.258	408.238	507.885	361.763	475.984	498.531
85	HVO_1306	aroC	D4GXF2	HALVD	chorismate synthase	18	9.23314	1.80659e-39	1.30205e-39	2.33629e-25	56.2007	41947.1	401.08	381.477	361.24	532.988	565.652	618.452	279.284	289.06	305.525	410.875	409.759	415.745	240.142	252.596	260.172	386.807	387.942	383.81	162.844	143.331	183.071	485.784	489.821	489.852	198.417	525.369	169.121	190.305	627.679	145.421	208.744	602.645
86	HVO_0602	aroD1	D4GSJ7	HALVD	3-dehydroquinate dehydratase	13	8.21946	3.12099e-33	1.41062e-33	7.04488e-22	54.5347	27330.4	272.123	268.859	299.754	326.539	321.85	331.195	126.666	120.575	85.0848	209.242	216.937	182.198	126.703	128.851	127.967	224.782	230.185	232.744	109.731	96.3779	106.42	192.662	192.251	204.823	139.65	376.484	255.417	152.814	377.487	263.981	178.795	375.912
87	HVO_0603	aroD2	D4GSJ8	HALVD	3-dehydroquinate dehydratase	1	5.50837	0.00210501	0.000428283	0.00945226	36.968	24204.1	Filtered	48.9913	47.1142	Filtered	31.3391	Filtered	52.2338	50.6273	54.9738	34.3921	39.9919	40.4005	32.8729	Filtered	Filtered	Filtered	Filtered	37.3002	60.5463	66.4418	56.8744	Filtered	Filtered	Filtered	Filtered	Filtered	Filtered	Filtered	Filtered	Filtered	Filtered	Filtered
88	HVO_0712	aroE	D4GT66	HALVD	shikimate dehydrogenase (nonfunctional	6	6.81478	2.29318e-39	1.62349e-39	2.66334e-25	56.1743	27727.8	238.463	239.997	222.946	247.428	244.063	280.395	168.493	155.248	149.001	160.784	158.399	183.085	95.1898	88.1958	97.6281	151.558	106.262	131.554	67.4809	77.1918	64.4388	180.74	123.668	121.57	43.6406	Filtered	40.0764	62.5675	21.7619	58.7612	23.2386	39.3588
89	HVO_1323	aroK	D4GXI3	HALVD	shikimate kinase, archaeal-type	5	7.59928	8.77601e-44	1.28117e-43	1.05222e-27	57.267	29496.6	448.83	426.357	428.82	383.773	377.289	378.858	205.694	211.201	219.367	326.584	262.273	333.475	181.46	168.823	152.101	228.186	214.815	218.306	111.882	107.347	110.894	310.735	312.562	329.027	64.0974	62.9146	57.5686	66.3547	62.7233	50.2357	54.5151	73.8235
90	HVO_1322	aroQ	D4GXI0	HALVD	chorismate mutase	6	7.97615	5.06453e-42	5.15473e-42	9.43759e-27	56.8391	11799.2	198.175	196.992	185.863	318.835	326.685	314.254	165.791	167.911	175.992	162.453	159.911	209.113	80.4277	87.4625	85.5217	283.805	279.978	263.9	141.206	138.116	144.014	220.139	201.577	211.504	231.621	506.743	175.2	234.21	534.268	220.054	232.625	549.18
91	HVO_0724	arsA1	D4GT90	HALVD	ArsA family ATPase	7	7.11575	1.02745e-36	5.65311e-37	7.79032e-24	55.4849	43904.6	108.443	99.2374	106.632	4714.47	89.7655	3545.44	1930.28	2022.07	2076.93	83.1287	80.6533	79.8892	109.725	77.5247	58.1293	221.797	115.193	91.4762	130.181	1382.02	1412.92	176.232	200.458	132.56	4578.6	123.12	3204.25	4469.14	112.783	145.653	5400.69	98.6823
92	HVO_2977	arsA2	D4GY53	HALVD	ArsA family ATPase	5	5.09219	0.000908449	0.00019055	0.00303333	38.8412	35985.3	18.1394	Filtered	28.8285	83.3654	25.6859	87.2843	19.8273	13.7428	Filtered	14.4675	12.5178	11.5407	20.2236	23.0797	23.7261	44.7187	45.6246	43.2512	25.1036	34.0092	26.6995	634.886	34.7289	77.0043	Filtered	Filtered	52.9857	34.4269	Filtered	56.6879	34.9989	32.1231
93	HVO_0177	arsC	D4GZC0	HALVD	arsenate reductase (glutaredoxin	4	6.76039	7.43246e-14	1.92177e-14	1.956e-10	47.8073	16645.2	173.075	135.79	140.424	111.366	118.226	114.526	165.94	167.814	174.972	171.252	173.317	177.469	Filtered	20.7604	47.1953	Filtered	119.341	Filtered	83.7785	194.975	105.788	156.863	143.941	153.817	85.8626	99.3022	63.1177	119.038	Filtered	Filtered	101.292	Filtered
94	HVO_2487	asd	D4GTB8	HALVD	aspartate-semialdehyde dehydrogenase	14	8.27271	8.12039e-25	2.63222e-25	5.56957e-17	51.9674	36611.7	274.364	279.816	207.906	409.051	395.767	563.823	122.769	139.505	134.937	177.464	229.138	233.912	182.328	191.151	145.382	402.798	414.537	424.619	92.6673	83.9666	91.2462	451.082	834.997	447.588	134.882	184.351	154.985	147.29	161.906	150.292	162.617	270.293
95	HVO_0283	ashA	D4GZR3	HALVD	archaea-specific helicase AshA	14	5.81874	0.000371318	7.9554e-05	0.000827066	40.3006	76340.2	77.4275	108.597	141.934	79.4116	115.52	140.637	55.5887	50.5325	83.6959	60.9994	54.0168	70.0407	63.1494	23.8162	18.7934	Filtered	39.3404	Filtered	53.9971	59.1135	33.9357	Filtered	Filtered	8.2496	38.1287	Filtered	39.8101	56.1271	64.5175	50.8082	85.4135	Filtered
96	HVO_1050	asnB	D4GVM6	HALVD	asparagine synthase (glutamine-hydrolyzing	10	5.30944	0.000128605	2.81105e-05	0.000225685	41.3907	38922.7	37.6234	34.3829	47.3557	27.7862	39.6434	31.7126	31.6797	24.9325	20.8965	32.0649	28.8875	33.3284	15.4118	178.546	Filtered	36.1229	43.5921	Filtered	10.1598	23.864	103.074	Filtered	Filtered	Filtered	49.7281	Filtered	46.1299	55.7149	Filtered	51.4347	48.2671	Filtered
97	HVO_1604	aspC1	D4GZ33	HALVD	pyridoxal phosphate-dependent aminotransferase	12	8.76701	1.01338e-30	4.03335e-31	1.91714e-20	53.8132	40192.5	675.264	633.26	630.98	712.01	519.64	562.421	331.135	215.395	256.324	450.886	338.359	396.269	371.266	340.186	346.511	429.511	428.671	426.261	207.093	196.991	151.158	388.712	454.83	437.851	159.407	161.3	178.407	166.058	170.905	157.992	171.122	201.416
98	HVO_1266	aspC2	D4GX81	HALVD	pyridoxal phosphate-dependent aminotransferase	13	7.48564	8.3971e-27	2.89057e-27	3.68284e-18	52.6147	41994.7	226.073	194.839	215.339	262.709	273.275	292.743	116.411	74.6171	129.246	161.45	161.221	112.041	85.3797	123.274	132.678	155.631	152.939	153.028	57.0424	58.2126	57.2355	230.833	162.576	173.092	135.89	351.603	107.218	130.079	231.992	109.001	150.37	232.93
99	HVO_0973	aspC3	D4GV80	HALVD	pyridoxal phosphate-dependent aminotransferase	19	10.3968	1.75912e-49	1.05022e-48	9.64844e-31	58.5892	41465.8	1265.7	1227.88	1242.85	1187.25	1277.34	1229.08	712.397	701.438	740.552	927.99	938.986	955.391	619.383	583.396	615.356	799.535	869.475	887.414	264.671	297.895	303.936	925.914	933.248	849.579	833.751	1147.78	710.044	820.493	1129.9	686.118	867.331	1206.3
100	HVO_A0159	aspC4	D4GQI8	HALVD	pyridoxal phosphate-dependent aminotransferase	8	5.88813	4.35777e-14	1.13336e-14	1.4445e-10	47.9057	42679.3	66.3896	79.8676	93.1948	77.7963	80.2299	71.5415	36.8946	48.4913	37.499	50.1383	42.4854	45.1497	Filtered	110.459	42.5802	Filtered	72.4553	37.7443	Filtered	61.5237	40.5854	Filtered	64.0416	77.9139	43.9405	Filtered	51.8115	35.8044	Filtered	65.367	87.1394	50.1856
101	HVO_0677	aspS	D4GT09	HALVD	aspartate--tRNA(Asp/Asn(ligase)	22	12.8485	3.76529e-35	1.85254e-35	5.8296e-23	55.0648	48726.2	5153.83	4660.08	4693.78	4313.66	4456	4521.12	4067.25	4372.1	4202.3	3830.29	3837.75	4111.08	2155.33	2412.49	2587.15	3452.62	2568.51	3093.05	2103.29	2491.05	2248.75	3955.83	3813.58	3815.5	7017.94	7823.33	5478.6	6224.74	7302.33	5365.52	5902.36	7415.49
102	HVO_0316	atpA	Q48332	HALVD	A-type ATP synthase subunit A	28	12.0864	4.61951e-39	3.14253e-39	3.91444e-25	56.0966	64514.7	3897.17	3858.47	3788.93	3159.89	3170.24	3175.36	1392.79	1417.26	1415.75	1650.53	1674.34	1903.07	2682.04	2409.7	2421.09	4663.77	4632.98	4737.13	1566.84	1456.71	1632.72	2533.37	2722.72	2456.91	4174.66	5350.66	3387.72	4128.8	4664.31	2919.05	3871.41	4686.04
103	HVO_0317	atpB	Q48333	HALVD	A-type ATP synthase subunit B	24	11.2691	1.05615e-42	1.23167e-42	4.03402e-27	57.0056	51933.4	3578.96	3303.92	3279.05	2808.55	2765.14	2759.11	1367.52	1392.7	1421.24	1694.61	1697.38	1536.19	2119.66	2155.97	2221.49	4486.96	4530.43	4661.32	1401.38	1422.01	1598.96	2198.34	2180.73	2224.2	2473.93	3548.16	2001.23	2422.37	3385.43	1958.19	2415.51	3835.55
104	HVO_0314	atpC	Q48330	HALVD	A-type ATP synthase subunit C	20	10.7296	1.21663e-48	5.49286e-48	2.68044e-30	58.3999	38757.4	518.005	477	444.781	426.395	472.956	419.233	146.196	159.223	138.905	192.794	159.214	181.049	2982.74	3013.85	3050.8	3575.33	3722.88	3669.96	1364.11	1350.96	1388.74	3267.92	3208.5	3154.46	687.234	797.063	570.357	652.56	782.063	536.493	641.887	805.131
105	HVO_0319	atpD1	D4GZU8	HALVD	A-type ATP synthase subunit D	12	7.51598	3.92189e-46	9.82176e-46	5.77438e-29	57.8232	26682	243.464	235.168	244.486	332.633	333.968	319.115	138.357	144.127	108.583	159.258	145.919	198.414	165.509	167.025	173.508	725.674	700.086	788.179	284.84	299.539	304.673	290.136	296.752	285.897	651.333	673.195	474.104	552.293	775.202	510.289	529.755	674.837
106	HVO_A0178	atpD2	D4GQK7	HALVD	A-type ATP synthase subunit D	2	4.92756	0.000178607	3.87855e-05	0.000327455	41.1026	30168.8	Filtered	Filtered	Filtered	Filtered	Filtered	Filtered	21.8431	18.5324	15.7536	Filtered	21.5182	17.7924	Filtered	Filtered	Filtered	Filtered	Filtered	Filtered	50.1358	45.0411	55.1341	Filtered	Filtered	Filtered	Filtered	Filtered	Filtered	Filtered	Filtered	Filtered	Filtered	Filtered
107	HVO_0313	atpE	Q48329	HALVD	A-type ATP synthase subunit E	13	8.49275	5.0677e-41	4.53485e-41	3.30491e-26	56.5915	22024.8	222.023	147.977	133.291	132.369	133.96	137.768	121.11	126.17	130.971	200.825	147.533	163.624	1010.56	1026	1011.43	795.8	784.256	755.23	422.569	424.617	431.699	616.588	493.426	569.662	452.318	662.003	395.801	358.082	550.155	348.217	363.521	600.266
108	HVO_0315	atpF	Q48331	HALVD	A-type ATP synthase subunit F	5	6.86216	9.1192e-38	5.51009e-38	2.03074e-24	55.7617	11582.8	77.4039	52.3677	52.253	115.218	98.8763	99.2908	40.6366	49.6605	44.5259	55.0858	48.9241	43.6388	62.4068	58.7353	58.7067	266.766	234.799	204.939	72.8349	79.8381	86.6173	117.481	163.831	103.263	240.794	257.92	308.663	274.511	290.083	303.201	260.743	411.933
109	HVO_0310	atpH	D4GZT9	HALVD	A-type ATP synthase subunit H	13	10.4773	1.51207e-49	9.30502e-49	8.90812e-31	58.604	12543.3	588.59	621.317	652.106	690.699	702.488	667.173	230.352	234.522	266.052	274.674	257.288	331.562	1240.85	1395.46	1409.05	1947.67	2114.65	2008.87	614.107	639.729	648.079	1542.85	1425.47	1388.38	474.263	766.36	570.984	471.603	1020.76	554.61	517.688	991.059
110	HVO_0311	atpI	D4GZU0	HALVD	A-type ATP synthase subunit I	20	9.77672	5.00839e-42	5.1106e-42	9.38065e-27	56.8402	79504.4	289.763	254.661	268.174	301.708	266.276	278.892	96.0085	89.9691	84.5561	99.7247	90.7516	92.3665	2387.55	2439.52	2507.91	3007.6	3104.31	3096.89	1143.82	1101.28	1353.72	2892.81	3238.28	2663.99	509.574	648.608	380.976	527.786	644.435	366.291	494.199	607.225
111	HVO_0406	aubA	D4GRU7	HALVD	probable ribonuclease FAU-1	19	7.62419	2.08316e-28	7.65869e-29	4.20353e-19	53.1175	49888.6	121.459	95.3579	105.615	94.3635	123.508	97.0908	75.1017	72.9073	75.4723	86.8035	89.1447	85.9873	165.036	129.987	143.88	112.71	453.444	121.263	108.326	79.3988	114.458	147.456	173.446	762.585	146.115	284.984	160.253	151.169	227.457	131.591	144.252	350.908
112	HVO_0511	azf	D4GS48	HALVD	glucose-6-phosphate 1-dehydrogenase (NAD	13	6.72997	8.071e-38	4.89151e-38	1.898e-24	55.7755	29365.2	121.149	103.501	108.557	114.139	142.039	116.341	73.3652	60.8191	61.0795	77.9841	97.9953	79.0926	74.9874	80.544	82.6109	170.355	102.102	178.207	76.1361	75.7834	64.2107	159.234	150.447	94.3403	133.654	138.736	85.9936	106.103	152.844	108.26	124.698	112.75
113	HVO_2699	bcp1	D4GVS5	HALVD	peroxiredoxin	9	8.18681	1.94048e-40	1.56807e-40	6.8796e-26	56.4457	16698.9	259.726	266.253	195.289	267.541	279.279	277.893	126.993	130.229	116.303	233.862	200.893	201.247	132.934	132.854	88.2991	237.114	250.809	232.805	82.2539	113.253	105.526	245.242	222.411	224.768	344.959	497.312	281.455	419.912	495.889	219.765	348.87	436.747
114	HVO_0252	bcp2	D4GZJ7	HALVD	peroxiredoxin domain protein	1	6.40353	2.41468e-05	5.44153e-06	4.45129e-05	42.4948	18539.3	Filtered	Filtered	Filtered	Filtered	Filtered	Filtered	65.7121	61.6527	81.975	111.092	102.573	95.626	Filtered	Filtered	Filtered	Filtered	Filtered	Filtered	89.2255	93.9294	102.783	Filtered	Filtered	Filtered	79.0893	Filtered	78.6502	80.3368	Filtered	75.8017	82.08	Filtered
115	HVO_1163	bcp3	D4GWC9	HALVD	peroxiredoxin	2	6.19695	5.23019e-25	1.70782e-25	4.28185e-17	52.031	17674.4	209.87	121.797	187.559	111.906	187.419	104.943	77.7335	78.8491	70.7205	89.7547	101.171	86.3419	20.5841	19.7449	Filtered	Filtered	Filtered	Filtered	19.2798	13.0143	22.3999	64.0724	61.236	65.6426	65.7483	122.646	155.256	68.2138	119.447	147.572	Filtered	Filtered
116	HVO_A0326	bgaH	D4GR03	HALVD	beta-D-galactosidase	8	5.02931	7.19374e-05	1.59065e-05	0.000122939	41.8294	76753.4	Filtered	10.5096	Filtered	Filtered	Filtered	Filtered	20.2753	22.0486	36.1416	29.0506	30.7814	18.0872	Filtered	10.031	Filtered	Filtered	Filtered	Filtered	47.8658	65.0507	18.3608	128.352	216.231	Filtered	Filtered	Filtered	28.0372	Filtered	Filtered	24.1185	108.785	Filtered
117	HVO_2485	birA	D4GTB0	HALVD	HTH domain protein / biotin--[acetyl-CoA-carboxylase] ligase	9	6.98252	2.54781e-33	1.15547e-33	6.27925e-22	54.5594	35678.5	170.945	210.191	215.96	189.301	194.801	134.845	80.5109	68.2424	75.7845	115.829	91.3771	114.873	83.6734	134.792	103.512	136.723	139.394	129.139	86.6165	81.4653	84.6112	95.745	101.064	177.721	103.467	137.846	93.4677	118.294	151.021	114.231	121.556	146.704
118	HVO_0492	boa1	D4GS32	HALVD	HTH-10 family transcription regulator	1	3.54757	0.000242955	5.25593e-05	0.000474954	40.797	23138.7	9.0196	14.1715	13.5161	22.8712	Filtered	21.3553	7.2796	8.2702	8.8255	8.0516	7.9563	7.5046	Filtered	Filtered	Filtered	Filtered	14.0253	17.398	Filtered	Filtered	Filtered	Filtered	Filtered	Filtered	Filtered	Filtered	Filtered	Filtered	Filtered	Filtered	Filtered	Filtered
119	HVO_1117	boa2	D4GW56	HALVD	HTH-10 family transcription regulator	4	6.20973	3.5758e-16	9.71684e-17	9.11031e-12	48.7651	23325.9	109.199	98.1635	88.5059	102.993	113.299	108.231	12.1093	90.382	44.9722	65.5737	69.7808	76.3766	63.8209	29.4859	75.4345	79.3936	120.606	85.6336	43.8469	84.6889	52.5395	118.189	124.522	103.664	Filtered	Filtered	66.0734	132.261	198.14	73.2226	12.1638	206.024
120	HVO_1190	boa3	D4GWU8	HALVD	HTH-10 family transcription regulator	7	6.15287	2.23162e-15	5.97489e-16	2.63802e-11	48.4421	26939.9	12.3184	42.0503	24.4696	50.9693	48.6563	83.6504	94.1858	98.4415	99.8389	90.8272	97.7701	81.2184	48.4481	73.6225	45.3595	66.4684	82.4369	160.781	111.474	76.1525	103.235	56.3783	332.365	60.1569	Filtered	Filtered	57.061	Filtered	Filtered	24.9258	93.1212	Filtered
121	HVO_A0157	boa4	D4GQI6	HALVD	integrase family protein / bat box HTH-10 family transcription regulator	7	4.52925	2.71035e-06	6.25585e-07	7.735e-06	43.499	64336.5	Filtered	43.3648	Filtered	48.5906	5.743	Filtered	22.3909	3.955	3.7075	7.0425	12.8191	Filtered	Filtered	15.6544	Filtered	Filtered	Filtered	Filtered	110.683	126.3	59.3427	Filtered	Filtered	16.3414	Filtered	Filtered	63.3721	28.8994	Filtered	Filtered	9.9228	Filtered
122	HVO_A0424	boa6	D4GR87	HALVD	HTH-10 family transcription regulator	3	6.36164	0.00344113	0.000691337	0.0163127	35.8357	27862	Filtered	Filtered	45.1158	96.8673	107.391	100.461	44.3345	48.2279	56.0279	58.348	54.5525	55.5181	129.8	121.062	123.248	216.046	Filtered	249.792	66.7252	79.4767	75.3719	Filtered	Filtered	152.466	Filtered	Filtered	52.4948	Filtered	Filtered	49.3151	Filtered	Filtered
123	HVO_2899	bolA	D4GXP3	HALVD	BolA family protein	3	5.58645	2.07143e-28	7.62256e-29	4.18969e-19	53.1182	9810.69	Filtered	Filtered	Filtered	Filtered	25.8985	8.4696	27.3656	25.9281	32.8532	22.1182	17.8988	20.3234	Filtered	Filtered	Filtered	Filtered	Filtered	28.3789	28.7712	20.4319	24.4457	Filtered	Filtered	Filtered	125.691	183.62	150.593	136.507	167.658	133.414	139.621	172.91
124	HVO_1112	btuD	D4GW46	HALVD	ABC-type transport system ATP-binding protein (probable substrate cobalamin	3	4.47248	0.0392894	0.00704427	0.136372	23.4589	49396.1	Filtered	Filtered	Filtered	Filtered	Filtered	Filtered	Filtered	Filtered	Filtered	Filtered	Filtered	Filtered	Filtered	Filtered	Filtered	Filtered	Filtered	Filtered	Filtered	Filtered	26.1007	Filtered	Filtered	Filtered	16.7628	Filtered	26.2707	Filtered	Filtered	22.41	20.9169	Filtered
125	HVO_1110	btuF	D4GW42	HALVD	ABC-type transport system periplasmic substrate-binding protein (probable substrate cobalamin	6	7.82044	1.66536e-27	5.8588e-28	1.42048e-18	52.8369	39640.8	93.0479	62.2373	81.6829	94.1741	75.0135	64.7845	50.5575	53.8549	51.3436	69.9319	45.5939	47.4351	518.908	520.101	657.415	809.335	784.863	795.643	484.004	487.25	511.214	1214.95	1220.77	1220.29	193.934	331.841	69.0834	183.194	323.919	114.922	182.311	544.914
126	HVO_2309	cad	D4GWE2	HALVD	probable pterin-4-alpha-carbinolamine dehydratase	6	9.47431	1.4933e-41	1.41881e-41	1.69864e-26	56.7233	10405.2	1197.58	1217.72	1172.19	1390.61	1127.09	1423.13	491.839	508.266	523.932	575.988	664.899	561.491	276.66	381.911	286.038	587.885	579.976	592.313	138.117	151.938	138.067	706.508	702.352	689.207	535.12	666.51	325.058	420.544	654.564	287.861	395.614	708.336
127	HVO_A0624	cadA	D4GRT2	HALVD	P-type transport ATPase (probable substrate zinc/cadmium	24	9.23888	2.7454e-41	2.56579e-41	2.36631e-26	56.6577	92544.2	137.348	131.28	153.458	153.41	150.417	145.315	121.471	123.891	129.583	129.687	128.757	124.556	1213.9	1127.23	1248.05	1148.08	1245.83	1267.41	1664.67	1706.19	1732.52	3550.3	3650.14	3620.25	370.541	462.481	328.987	357.072	482.627	315.459	362.494	419.56
128	HVO_2508	carA	D4GTU0	HALVD	carbamoyl-phosphate synthase (glutamine-hydrolyzing) small subunit	6	8.57312	2.30573e-28	8.4459e-29	4.46032e-19	53.1039	38573.4	738.058	521.566	533.342	667.264	381.12	644.14	180.949	129.054	175.576	302.341	216.835	280.453	290.554	268.649	286.79	396.982	351.521	407.595	161.828	158.109	169.158	275.272	270.64	272.134	530.215	1132.62	379.465	655.02	954.369	463.301	647.44	1026.61
129	HVO_2361	carB	D4GWK9	HALVD	carbamoyl-phosphate synthase (glutamine-hydrolyzing) large subunit	35	9.1884	1.14036e-45	2.52014e-45	1.02157e-28	57.7147	117302	925.047	862.495	860.563	682.891	696.81	706.126	151.592	153.109	157.744	329.377	329.264	336.904	405.946	402.608	409.781	467.103	470.707	483.281	119.742	117.828	121.774	318.285	330.145	335.432	354.488	573.72	268.319	346.769	552.011	259.621	344.147	528.875
130	HVO_A0211	cas1	D4GQP0	HALVD	CRISPR-associated endonuclease Cas1	2	6.2891	1.19729e-09	2.91843e-10	5.07845e-08	45.8051	38197.4	Filtered	Filtered	Filtered	Filtered	Filtered	Filtered	Filtered	Filtered	Filtered	Filtered	15.6529	Filtered	84.4514	90.4173	91.5856	60.9165	75.4857	72.8785	94.0909	79.8935	62.1581	Filtered	Filtered	Filtered	Filtered	Filtered	Filtered	Filtered	Filtered	Filtered	Filtered	Filtered
131	HVO_A0208	cas5	D4GQN7	HALVD	CRISPR-associated protein Cas5, Hmari subtype	13	7.49788	4.59946e-39	3.13422e-39	3.90508e-25	56.0971	29322.6	182.419	172.516	174.487	219.344	223.4	219.396	98.9537	104.105	102.172	118.436	106.893	124.59	125.172	113.65	115.866	97.2765	106.648	138.527	116.54	121.418	148.998	151.258	138.346	144.778	157.259	142.12	125.739	135.818	146.355	155.452	124.76	204.398
132	HVO_A0205	cas6	D4GQN4	HALVD	CRISPR-associated endoribonuclease Cas6	13	9.4432	2.67357e-44	4.40094e-44	5.54844e-28	57.3906	31051.4	1080.16	1002.96	1009.31	945.942	924.407	945.01	260.187	259.757	265.879	364.092	379.693	445.925	524.733	522.682	515.856	1306.27	1264.69	1314.28	395.87	407.721	376.457	860.324	802.89	851.044	284.54	394.451	260.84	278.345	349.479	194.217	277.788	338.433
133	HVO_A0207	cas7	D4GQN6	HALVD	CRISPR-associated protein Cas7	15	9.90655	1.12989e-43	1.61413e-43	1.20578e-27	57.2406	38183.7	591.014	650.668	614.705	636.028	553.952	558.363	333.79	334.854	323.31	343.324	337.399	331.252	407.065	417.781	407.044	489.942	565.039	486.555	466.148	449.206	468.384	433.375	481.867	497.083	445.673	536.044	393.473	432.38	520.168	397.305	438.06	496.111
134	HVO_A0206	cas8b	D4GQN5	HALVD	CRISPR-associated protein Cas8b	32	9.2438	2.26765e-47	7.315e-47	1.26462e-29	58.1099	79351.7	440.984	455.337	440.747	529.791	530.664	546.464	226.326	229.46	227.829	273.093	293.131	294.891	184.053	219.946	200.737	303.326	317.635	302.182	226.164	231.743	225.607	274.225	285.764	269.493	295.698	530.574	294.599	322.902	389.576	288.113	287.954	495.087
135	HVO_2500	cat2	D4GTR6	HALVD	transport protein (probable substrate cationic amino acids	14	6.88345	7.18227e-38	4.38612e-38	1.77932e-24	55.7887	78651.5	43.8098	Filtered	Filtered	98.6292	31.5996	122.65	25.6087	36.1208	41.9922	37.195	226.51	21.622	237.721	235.492	242.478	422.867	421.904	401.778	187.993	211.284	196.282	564.628	468.288	465.51	166.13	23.5969	107.468	190.632	28.764	56.1216	35.7043	129.975
136	HVO_A0175	cat3	D4GQK4	HALVD	transport protein (probable substrate cationic amino acids	4	5.86615	0.0201393	0.00375733	0.0414975	28.5603	84347.3	Filtered	Filtered	Filtered	Filtered	Filtered	Filtered	Filtered	Filtered	Filtered	Filtered	Filtered	Filtered	51.7705	51.0653	55.7342	64.4438	45.3332	53.4081	39.3956	56.2324	60.5689	84.4733	76.3193	89.5278	Filtered	Filtered	Filtered	Filtered	Filtered	Filtered	Filtered	Filtered
137	HVO_0944	cbaB	D4GV39	HALVD	ba3-type terminal oxidase subunit II	3	10.0699	2.53948e-41	2.3789e-41	2.26792e-26	56.6661	19378.5	341.351	221.765	381.942	519.204	530.69	525.266	253.128	246.894	244.744	175.322	174.823	158.863	4049.2	4164.7	4327.93	5668.68	5876.96	5942.2	4589.95	4739.3	4767.22	6806.03	6810.98	6648.98	734.857	831.502	594.199	733.908	778.885	591.331	709.948	802.782
138	HVO_0943	cbaD	D4GV37	HALVD	ba3-type terminal oxidase subunit CbaD	1	3.39311	1.5387e-22	4.72718e-23	1.3107e-15	51.1857	9949.13	Filtered	Filtered	Filtered	Filtered	Filtered	Filtered	Filtered	Filtered	Filtered	Filtered	Filtered	Filtered	Filtered	Filtered	Filtered	Filtered	Filtered	Filtered	2.3942	Filtered	Filtered	Filtered	Filtered	Filtered	Filtered	Filtered	28.2233	10.0333	8.07	27.5823	8.9042	Filtered
139	HVO_2493	cbf5	D4GTP8	HALVD	tRNA/rRNA pseudouridine synthase Cbf5	7	6.79054	0.000920403	0.000192957	0.00309235	38.815	30865.7	Filtered	Filtered	87.1237	107.203	51.7521	104.818	59.3949	55.3549	51.124	137.992	96.5398	159.831	108.393	130.707	112.549	162.24	148.641	96.7257	92.4716	60.2653	45.9695	169.505	145.752	97.9316	100.94	131.336	114.604	162.576	176.356	137.881	145.881	210.367
140	HVO_A0487	cbiA	D4GRF0	HALVD	cobyrinate a,c-diamide synthase	27	8.07366	2.51282e-37	1.4546e-37	3.5617e-24	55.6464	46882.8	204.787	194.821	195.833	220.799	221.347	222.928	139.425	144.917	143.766	193.544	198.014	195.152	135.137	133.308	127.493	209.412	203.583	201.162	241.641	242.12	233.725	289.509	295.534	294.514	223.147	311.58	229.564	258.914	343.355	224.974	229.054	373.91
141	HVO_B0049	cbiC	D4GP51	HALVD	cobalt-precorrin-8 methylmutase	12	6.47648	1.47639e-40	1.22522e-40	5.9248e-26	56.4755	23777.7	167.114	150.993	158.832	151.102	120.937	113.874	88.9141	84.0208	96.1167	131.451	141.707	97.9185	110.446	140.232	131.782	154.165	148.127	137.92	177.716	145.597	148	342.67	184.62	192.602	399.013	493.846	347.45	413.226	388.611	373.113	380.538	458.868
142	HVO_B0048	cbiE	D4GP50	HALVD	cobalt-precorrin-7 C5-methyltransferase	5	6.40958	1.22816e-20	3.62825e-21	1.88207e-14	50.4976	28556.4	59.6707	54.6421	69.3699	37.3748	54.181	52.2605	Filtered	Filtered	Filtered	Filtered	Filtered	21.4462	24.7654	36.5302	17.0258	62.2678	Filtered	156.603	43.6777	59.2822	70.1066	Filtered	Filtered	73.4946	175.646	226.1	234.628	211.314	198.479	160.141	217.258	193.603
143	HVO_B0060	cbiF	D4GP62	HALVD	cobalt-precorrin-4 C11-methyltransferase	12	9.47948	1.48539e-27	5.25337e-28	1.32819e-18	52.8525	29688.4	514.4	732.446	642.726	491.85	622.388	635.196	208.118	232.603	231.66	378.767	462.93	395.904	271.391	360.74	292.442	696.822	516.807	369.067	354	259.936	349.488	583.571	658.933	584.884	769.599	1126.11	494.878	791.421	871.115	547.871	658.613	1113.8
144	HVO_B0059	cbiG	D4GP61	HALVD	cobalt-precorrin-5A hydrolase	15	7.78615	1.08004e-40	9.15284e-41	4.99465e-26	56.5095	34503	107.574	103.042	114.558	123.258	125.818	119.159	58.5937	58.5021	58.1268	64.1241	76.7925	83.4207	79.8704	99.0398	96.3529	125.02	110.688	133.329	86.6016	88.0899	92.2763	104.83	135.599	150.703	622.285	643.696	515.027	654.185	597.892	500.057	617.474	600.889
145	HVO_B0058	cbiH1	D4GP60	HALVD	cobalt-factor-III C17-methyltransferase	9	7.39387	2.77943e-34	1.30951e-34	1.79456e-22	54.8271	31842.9	416.01	388.794	320.86	289.829	302.812	360.655	81.0397	87.3978	83.2092	170.502	168.861	191.304	106.685	87.7561	116.008	200.064	239.782	195.239	125.817	123.505	114.836	267.22	366.331	184.297	226.079	339.536	225.309	255.981	291.766	298.719	252.509	330.412
146	HVO_B0057	cbiH2	D4GP59	HALVD	cobalt-factor-III C17-methyltransferase	10	8.35934	4.54034e-41	4.09963e-41	3.1127e-26	56.6034	36369.7	402.69	464.406	375.382	391.63	370.289	504.285	92.7512	74.4584	126.948	134.21	148.769	114.971	216.368	240.174	219.352	360.417	472.081	443.195	148.036	148.01	139.388	366.76	356.72	335.627	433.017	545.308	349.663	476.836	708.681	302.137	366.556	568.066
147	HVO_B0061	cbiL	D4GP63	HALVD	cobalt-factor-II C20-methyltransferase	13	8.40569	1.39271e-35	7.05167e-36	3.33832e-23	55.1819	25323.2	489.758	511.521	436.813	355.615	397.163	372.975	51.6723	65.5338	60.9332	142.062	134.263	170.277	246.768	263.643	303.895	439.554	375.218	367.846	468.368	487.831	466.914	438.132	425.67	432.324	753.13	923.187	737.415	750.534	907.669	710.624	710.894	1055.2
148	HVO_A0553	cbiP	D4GRL4	HALVD	adenosylcobyrate synthase	6	4.19602	0.0152847	0.00291554	0.0353803	30.6126	52614.2	17.711	15.5286	20.1265	Filtered	14.8649	31.3547	Filtered	13.4286	46.0309	13.703	15.9075	18.1798	Filtered	Filtered	10.4681	29.1669	31.0843	30.5491	Filtered	17.249	23.9131	Filtered	Filtered	22.3709	Filtered	Filtered	43.2736	Filtered	Filtered	15.3797	2.2812	Filtered
149	HVO_B0062	cbiT	D4GP64	HALVD	cobalt-precorrin-6B C15-methyltransferase (decarboxylating	11	9.23461	1.11552e-37	6.69983e-38	2.27052e-24	55.7388	19809.2	609.675	631.343	627.003	755.82	673.886	568.841	217.264	165.73	158.078	241.691	226.634	243.63	266.172	350.429	472.463	693.396	765.579	583.335	663.278	685.495	534.765	1273.56	724.969	714.874	675.382	784.267	596.725	616.998	739.199	598.449	684.965	765.799
150	HVO_B0054	cbiX1	D4GP56	HALVD	sirohydrochlorin cobaltochelatase	10	6.96199	2.92907e-12	7.41537e-13	1.56757e-09	47.1049	44141.8	Filtered	Filtered	Filtered	Filtered	Filtered	Filtered	8.329	Filtered	175.237	23.7989	Filtered	Filtered	Filtered	282.776	Filtered	Filtered	Filtered	Filtered	34.883	Filtered	Filtered	Filtered	Filtered	Filtered	122.342	151.352	103.899	146.847	118.242	87.2671	175.738	89.032
151	HVO_1128	cbiX2	D4GW77	HALVD	sirohydrochlorin cobaltochelatase	8	8.16692	2.18428e-25	7.22077e-26	2.54339e-17	52.1564	32272.4	253.429	286.006	300.725	255.68	361.8	368.144	195.884	113.922	122.798	184.273	190.308	153.225	304.011	254.829	272.871	327.368	301.323	355.632	280.581	225.127	416.857	267.403	294.134	269.494	252.35	340.778	240.644	267.091	361.275	229.742	244.608	356.799
152	HVO_0521	cca	D4GS58	HALVD	tRNA adenylyltransferase, CCA-adding	21	7.14638	2.90941e-49	1.66252e-48	1.2583e-30	58.5401	50491.6	128.18	128.321	127.24	124.348	110.958	126.148	125.967	122.477	123.394	106.529	108.031	111.47	56.1671	64.423	71.3382	92.9248	94.385	96.8346	69.9174	80.6908	72.0897	124.511	125.164	127.774	186.188	173.868	158.713	182.967	160.953	169.45	178.494	182.465
153	HVO_2380	cdc48a	D4GWM8	HALVD	AAA-type ATPase (CDC48 subfamily	47	9.69037	6.25763e-47	1.85411e-46	2.17011e-29	58.0083	81988.8	338.524	312.027	315.977	350.201	349.446	355.26	339.863	334.724	348.334	404.624	412.949	410.873	226.89	239.787	238.721	343.096	342.211	380.17	356.406	376.285	374.43	498.741	523.619	514.67	460.736	572.989	433.216	465.856	619.765	429.735	442.686	579.547
154	HVO_2700	cdc48b	D4GVS7	HALVD	AAA-type ATPase (CDC48 subfamily	45	10.5594	1.30723e-48	5.74608e-48	2.78428e-30	58.3928	82816.8	764.373	736.103	733.887	767.188	762.345	760.608	824.356	837.612	865.938	703.933	715.993	733.401	359.872	347.615	372.425	632.999	643.206	658.681	827.968	823.123	843.009	852.545	840.304	844.315	820.837	955.452	942.535	783.945	918.002	923.302	782.479	912.995
155	HVO_1327	cdc48c	D4GXI7	HALVD	AAA-type ATPase (CDC48 subfamily	33	7.89336	4.3136e-38	2.66272e-38	1.3421e-24	55.8463	78165.3	210.004	205.745	207.913	226.442	205.406	188.635	240.04	236.898	255.381	254.897	242.551	265.239	130.135	121.525	113.093	183.943	235.204	166.932	203.386	181.541	196.562	228.228	182.371	182.213	250.929	325.406	222.154	247.478	327.463	177.638	252.356	237.387
156	HVO_1907	cdc48d	D4GTE0	HALVD	arNOG05511 family protein (AAA-type ATPase core domain protein	22	9.74013	8.26086e-37	4.56401e-37	6.8998e-24	55.51	53410.3	521.621	469.025	552.669	679.079	594.511	571.726	410.688	425.815	440.008	434.342	447.367	443.603	265.341	275.419	287.753	691.48	468.453	796.741	489.75	526.579	548.261	809.959	821.747	683.758	846.705	1182.02	870.334	870.348	1142.21	771.726	868.937	1195.54
157	HVO_1581	cdd	D4GZ10	HALVD	cytidine deaminase	4	8.73176	8.08175e-18	2.25275e-18	9.64995e-13	49.4203	14975.5	309.753	308.346	584.165	434.649	453.562	765.403	154.748	166.759	249.453	167.268	156.247	174.752	844.89	46.6744	722.797	931.706	1014.03	1450.72	475.683	257.231	1270.63	Filtered	Filtered	Filtered	492.135	723.933	500.832	571.359	672.877	486.925	478.74	734.276
158	HVO_2204	cetZ1	D4GVD7	HALVD	FtsZ family protein CetZ, type III	18	9.62304	4.71667e-41	4.24925e-41	3.17804e-26	56.5993	42064	292.749	282.68	296.105	364.126	256.484	286.137	217.297	217.68	209.016	227.323	249.133	259.039	415.572	415.151	382.62	782.041	849.51	771.966	698.406	669.235	669.923	818.196	1025.48	770.222	518.181	827.295	493.209	534.419	857.447	477.096	516.705	855.811
159	HVO_0745	cetZ2	D4GTC1	HALVD	FtsZ family protein CetZ, type III	11	7.84827	1.68851e-35	8.50632e-36	3.71851e-23	55.1593	37109.4	182.846	171.278	173.725	204.471	206.256	174.506	93.9494	98.0205	94.1704	160.133	157.946	165.314	127.085	180.607	123.923	208.452	223.274	206.522	172.921	171.426	166.331	298.983	268.18	277.399	118.78	Filtered	96.1861	180.993	Filtered	111.932	156.599	Filtered
160	HVO_1113	cetZ3	D4GW48	HALVD	FtsZ family protein CetZ, type III	4	5.83491	5.60483e-08	1.33927e-08	5.43072e-07	44.7983	40858.1	Filtered	Filtered	Filtered	67.3954	Filtered	Filtered	Filtered	Filtered	Filtered	10.7914	Filtered	Filtered	59.7866	60.0838	49.7334	41.2886	85.446	37.3957	105.718	85.3102	87.3729	Filtered	66.594	59.2646	Filtered	Filtered	Filtered	Filtered	Filtered	Filtered	Filtered	Filtered
161	HVO_2013	cetZ5	D4GU26	HALVD	FtsZ family protein CetZ, type III	17	8.98298	2.73065e-38	1.72281e-38	1.04247e-24	55.8978	41499.8	215.938	169.061	212.459	172.752	151.261	167.822	92.0751	94.3362	89.9941	112.579	114.27	104.214	386.299	372.655	391.318	671.469	704.472	655.909	420.299	437.318	442.049	395.481	392.829	391.081	289.755	316.953	354.369	290.673	306.132	334.572	269.507	306.673
162	HVO_2068	cetZ6	D4Gu81	HALVD	FtsZ family protein CetZ, type III	15	7.92522	5.39253e-40	4.10859e-40	1.20367e-25	56.3339	38733.7	146.585	121.459	140.132	152.357	173.894	140.193	56.3286	51.6236	55.5403	88.583	88.669	76.0882	227.557	229.102	225.199	329.862	397.087	344.843	221.194	191.484	221.707	231.906	274.195	297.732	92.2571	186.918	98.1599	94.7662	153.929	99.2259	108.987	161.826
163	HVO_0013	cgi121	D4GYK8	HALVD	KEOPS complex subunit Cgi121	4	6.91026	4.72142e-14	1.22634e-14	1.5118e-10	47.891	17825.8	122.318	175.79	180.258	183.883	238.916	241.91	69.1016	73.5307	73.6149	85.1121	106.124	105.617	79.8996	71.8991	11.9412	111.757	113.83	137.137	88.5038	103.352	105.542	123.992	135.814	143.002	217.379	249.034	110.763	145.316	276.964	112.251	115.807	287.129
164	HVO_1224	cheB	D4GX02	HALVD	protein-glutamate methylesterase / protein-glutamine glutaminase CheB	2	9.43722	0.0270785	0.00495489	0.0535747	26.1814	38149.9	Filtered	317.701	145.941	400.359	Filtered	454.981	Filtered	9.9936	Filtered	265.53	234.596	276.473	763.202	Filtered	Filtered	1749.75	1671.39	1823.06	574.569	553.672	Filtered	1321.04	1263.04	1259.63	1161.48	1690.5	951.417	1289.82	1813	989.701	1220.76	1605.37
165	HVO_1206	cheC	D4GWX3	HALVD	taxis cluster protein CheC	4	4.19866	0.0521028	0.009234	0.235089	21.9664	42046.4	Filtered	19.353	20.7648	21.1827	Filtered	Filtered	Filtered	Filtered	Filtered	Filtered	Filtered	Filtered	Filtered	Filtered	Filtered	Filtered	Filtered	Filtered	20.4393	Filtered	Filtered	Filtered	Filtered	30.1989	Filtered	Filtered	7.0581	5.874	Filtered	39.0825	27.861	Filtered
166	HVO_B0051	chlID	D4GP53	HALVD	ATP-dependent cobaltochelatase subunit ChlID	27	8.25548	1.95517e-43	2.66115e-43	1.62086e-27	57.1832	73309.4	91.7842	87.6058	88.2968	59.7397	110.615	79.4503	122.398	128.777	119.82	316.991	314.915	336.573	75.1777	71.3196	77.2726	122.26	109.124	102.536	218.405	223.13	214.646	397.84	379.041	487.24	536.693	571.45	539.026	483.307	579.979	515.364	489.209	597.025
167	HVO_1212	cirA	D4GWY5	HALVD	KaiC-type circadian clock protein CirA	8	9.98514	7.78837e-48	2.83213e-47	7.16894e-30	58.2163	27562.9	852.536	809.194	987.104	792.931	787.352	830.52	477.042	476.221	470.622	532.661	536.331	540.786	424.175	348.364	402.508	478.226	476.762	538.484	336.428	296.947	294.127	584.869	592.759	612.859	852.799	1060.84	791.691	837.062	1056.59	746.016	811.594	1045.43
168	HVO_2364	cirB	D4GWL2	HALVD	KaiC-type circadian clock protein CirB	5	5.15651	0.000245376	5.30542e-05	0.000480876	40.7865	42748.6	68.3391	62.1143	53.0857	26.4907	Filtered	75.115	23.9661	28.2702	26.3918	24.3998	Filtered	32.1769	28.4219	43.3623	34.6315	56.3578	Filtered	Filtered	30.5605	25.4058	30.9479	Filtered	Filtered	Filtered	Filtered	Filtered	Filtered	Filtered	Filtered	18.3228	Filtered	Filtered
169	HVO_0633	cirC	D4GSN7	HALVD	KaiC-type circadian clock protein CirC	1	4.77989	0.0150238	0.00286988	0.0352373	30.7296	52709.8	Filtered	Filtered	Filtered	Filtered	Filtered	Filtered	Filtered	Filtered	Filtered	Filtered	Filtered	Filtered	Filtered	Filtered	Filtered	Filtered	Filtered	Filtered	25.297	25.8673	31.6752	Filtered	Filtered	Filtered	Filtered	Filtered	Filtered	Filtered	Filtered	Filtered	Filtered	Filtered
170	HVO_2232	cirD	D4GVU8	HALVD	KaiC-type circadian clock protein CirD	4	5.20019	0.00108686	0.000226378	0.00394083	38.4702	25925.4	58.0841	107.027	30.1938	39.7037	19.3177	19.8283	27.05	25.9858	28.9115	37.1031	35.4668	43.665	Filtered	Filtered	Filtered	Filtered	60.725	Filtered	50.2897	34.121	33.2019	22.5634	Filtered	Filtered	Filtered	Filtered	57.7928	Filtered	Filtered	Filtered	Filtered	Filtered
171	HVO_1955	citB1	D4GTI4	HALVD	aconitate hydratase	33	12.3501	3.37564e-40	2.64756e-40	9.31329e-26	56.3852	70406.4	3201.37	3151.04	2936.86	2147.79	2087.03	2100.4	1505.59	1513.28	1569.1	1178.26	1184.61	1209.48	1247.67	1354.93	1376.61	1328.17	1381.55	1353.39	1258.88	1304.64	1322.9	1344.42	1298.31	1257.79	5066.06	6024.34	4521.65	4964.39	5899.83	4387.05	4822.07	5916.84
172	HVO_0541	citB2	D4GS73	HALVD	aconitate hydratase	30	8.46794	4.00198e-42	4.12575e-42	8.30514e-27	56.8642	102210	501.814	484.073	479.177	482.783	463.543	460.644	287.282	292.675	286.622	245.577	242.69	249.383	213.551	219.129	230.562	220.798	245.83	249.82	208.593	200.812	207.053	208.939	199.34	192.236	230.25	145.097	390.865	224.085	340.887	373.425	227.982	160.032
173	HVO_1452	citE	D4GY67	HALVD	homolog to citrate lyase beta subunit	8	4.96312	1.56323e-27	5.51404e-28	1.36864e-18	52.8455	28991.2	10.7815	9.0947	8.02	5.2723	7.1215	8.4895	24.0657	25.0778	24.688	10.2285	8.4804	9.3863	Filtered	23.2311	16.5351	22.1006	17.6163	27.4367	500.229	26.1552	62.8371	Filtered	16.0316	15.8492	124.693	455.947	147.836	37.8875	163.724	126.975	125.801	282.003
174	HVO_2477	citG	D4GT86	HALVD	triphosphoribosyl-dephospho-CoA synthase	5	6.08076	0.000152205	3.3142e-05	0.000272358	41.2472	29686	105.657	99.5076	98.3454	81.1856	86.4005	89.7103	62.5279	52.5409	86.8412	67.2952	71.2231	96.8473	60.6134	84.772	111.545	40.2933	31.2721	80.1159	53.9059	54.8221	49.2684	48.0323	43.3297	43.9017	Filtered	Filtered	88.7609	Filtered	Filtered	27.4117	Filtered	Filtered
175	HVO_0466	citZ	D4GS06	HALVD	citrate synthase	14	9.92139	4.09593e-41	3.72357e-41	2.94271e-26	56.6146	41806.5	1551.54	1416.43	1425	1172.85	1001.32	1144.26	496.156	494.633	516.54	592.295	536.988	546.092	500.095	525.092	461.13	711.739	707.269	546.17	278.658	278.687	252.953	632.323	764.021	752.717	428.056	603.623	583.487	469.19	687.142	458.957	609.311	875.642
176	HVO_2514	cmi2	D4GTU6	HALVD	ArsR family transcription regulator	7	5.53263	2.70254e-07	6.38898e-08	1.52475e-06	44.3187	24119.1	9.0895	Filtered	Filtered	Filtered	9.5538	Filtered	Filtered	5.0137	Filtered	Filtered	Filtered	2.6895	91.5625	49.2482	42.8531	62.1673	Filtered	35.1155	76.0049	65.7479	61.8938	Filtered	Filtered	Filtered	90.4016	96.9706	51.0204	95.1376	101.298	45.2074	63.8618	101.294
177	HVO_0219	cmi4	D4GZG4	HALVD	conditioned medium-induced protein 4	4	5.93529	0.00133413	0.000275647	0.00526222	38.0189	22521.4	Filtered	Filtered	Filtered	Filtered	Filtered	Filtered	33.9569	23.8758	38.7638	Filtered	36.7259	Filtered	Filtered	Filtered	148.237	Filtered	Filtered	Filtered	48.2526	52.0264	52.3264	Filtered	Filtered	Filtered	67.448	84.7059	89.8617	77.1231	37.9168	77.9215	87.9126	85.978
178	HVO_2494	cmk	D4GTQ0	HALVD	cytidylate kinase	12	7.69502	1.56156e-40	1.28788e-40	6.10921e-26	56.4694	21598.7	255.529	262.945	258.592	278.741	235.57	270.076	90.6818	105.191	111.719	103.517	117.812	123.849	77.8327	80.1165	90.6856	201.954	195.117	189.328	162.298	187.636	190.344	132.916	161.848	153.74	275.809	516.37	173.884	347.033	381.914	194.277	249.697	430.968
179	HVO_1594	cna	D4GZ23	HALVD	tRNA/rRNA cytosine-C5-methylase	6	7.16755	1.80967e-32	7.89387e-33	1.91297e-21	54.3188	34596.4	99.6149	119.998	120.701	139.98	112.735	139.811	120.721	102.138	129.033	111.558	148.847	147.781	97.4319	111.803	85.3194	128.067	191.804	203.559	77.9105	73.6978	81.4206	133.209	189.009	139.16	123.054	167.546	140.71	124.053	215.15	139.734	117.314	102.589
180	HVO_1062	coaBC	D4GVP4	HALVD	phosphopantothenoylcysteine decarboxylase / phosphopantothenate--cysteine ligase	9	6.85165	4.25803e-29	1.58733e-29	1.66649e-19	53.3282	39977.8	97.8442	89.9637	87.6159	82.6337	82.2275	68.2866	56.7557	68.2098	66.6498	81.0672	76.6193	71.8619	58.8215	66.218	83.0575	70.7575	Filtered	104.508	102.331	103.198	115.421	226.774	232.105	99.0775	111.737	127.543	70.5541	97.3357	93.9625	63.3849	85.8141	129.733
181	HVO_1666	coaD	D4GZN0	HALVD	phosphopantetheine adenylyltransferase	2	5.17067	0.00347685	0.000697813	0.0164871	35.8117	18561.5	8.3779	Filtered	Filtered	Filtered	Filtered	Filtered	Filtered	Filtered	Filtered	42.8092	39.5619	45.4028	Filtered	Filtered	Filtered	Filtered	Filtered	Filtered	7.1328	Filtered	Filtered	Filtered	Filtered	Filtered	9.4064	112.251	58.5014	Filtered	Filtered	132.807	97.3701	Filtered
182	HVO_A0488	cobA	D4GRF1	HALVD	cob(I)alamin adenosyltransferase	4	6.27137	2.2485e-14	5.89384e-15	9.91331e-11	48.0268	25395.1	69.5556	68.4922	66.3978	54.9186	56.1695	50.7131	40.8906	31.4017	29.9991	38.0833	42.9774	42.8494	91.7358	101.188	92.4714	44.1877	171.084	110.062	91.7171	109.482	108.014	155.956	85.7324	80.4636	81.3287	150.153	98.3076	94.7331	150.383	92.2103	90.9654	123.635
183	HVO_0591	cobD1	D4GSI6	HALVD	L-threonine-O-3-phosphate decarboxylase	12	6.52031	1.77616e-19	5.11862e-20	9.58664e-14	50.0619	36026.9	128.558	127.063	98.7769	95.8541	92.6041	139.016	63.2578	54.7423	52.9301	74.5196	66.7037	78.3089	101.428	58.7332	75.0192	Filtered	Filtered	98.8195	58.0951	51.2699	48.5456	Filtered	Filtered	62.965	95.0628	102.828	87.2365	106.1	168.238	84.032	105.431	125.431
184	HVO_B0050	cobN	D4GP52	HALVD	ATP-dependent cobaltochelatase subunit CobN	62	10.4558	1.21834e-45	2.66303e-45	1.05837e-28	57.708	141254	1163.2	1095.86	1066.44	867.402	854.175	864.321	603.174	624.157	642.086	719.746	731.055	743.576	479.006	466.728	493.398	567.609	587.149	592.751	477.999	462.77	474.719	780.116	736.571	744.272	2324.45	1971.29	1779.26	2322.79	1918.84	1742.5	2227.02	1924.84
185	HVO_0588	cobS	D4GSI3	HALVD	adenosylcobinamide-GDP ribazoletransferase	1	5.83649	0.0011854	0.000245805	0.00446116	38.2822	24813.2	Filtered	Filtered	Filtered	Filtered	Filtered	Filtered	Filtered	Filtered	Filtered	Filtered	Filtered	Filtered	74.4089	64.5195	63.0001	78.9335	74.7998	100.485	38.9692	43.9947	39.6354	76.2993	70.1594	102.455	10.3658	Filtered	Filtered	Filtered	Filtered	22.03	Filtered	Filtered
186	HVO_0590	cobT	D4GSI5	HALVD	probable nicotinate-nucleotide-dimethylbenzimidazole phosphoribosyltransferase	9	7.03474	1.11826e-26	3.83622e-27	4.36161e-18	52.575	35604.6	96.5434	115.273	111.388	66.4821	68.0109	70.7737	70.1351	66.0023	92.1242	69.3462	60.5167	68.8774	96.8487	70.4823	77.1587	91.373	127.865	79.6165	132.036	102.023	91.0867	127.34	79.7346	112.841	333.356	489.083	231.07	463.733	364.433	216.82	451.127	386.615
187	HVO_2479	cofD	D4GT93	HALVD	2-phospho-L-lactate transferase	7	7.4601	1.03128e-25	3.44332e-26	1.62715e-17	52.2633	34747.3	230.467	214.643	216.787	201.47	193.39	198.615	195.704	196.159	204.842	201.805	199.357	204.302	123.072	131.687	130.518	127.766	116.689	128.74	87.4384	94.7698	115.948	135.625	157.59	128.476	70.2123	83.32	118.138	68.0671	Filtered	121.6	73.5127	65.2352
188	HVO_1936	cofE	D4GTG5	HALVD	coenzyme F420:L-glutamate ligase	9	8.16461	4.73346e-37	2.68565e-37	5.06256e-24	55.5739	27451.4	391.931	488.692	395.366	409.276	332.725	412.84	244.668	244.545	251.311	322.721	318.956	296.444	165.62	217.25	197.305	256.376	212.686	228.822	165.222	237.972	191.115	396.988	382.154	369.14	107.702	Filtered	412.082	63.9128	39.6631	63.3459	71.5996	64.146
189	HVO_2201	cofG	D4GVD4	HALVD	7,8-didemethyl-8-hydroxy-5-deazariboflavin synthase	4	5.21911	9.43898e-05	2.07222e-05	0.000162148	41.6339	42355.2	64.1945	41.0341	43.7735	38.7554	32.1352	40.5753	14.967	33.5296	8.8525	26.3987	22.7267	31.1398	40.3329	42.9324	43.3107	62.1302	56.5897	56.6608	37.0594	43.0648	52.5554	Filtered	Filtered	Filtered	16.3997	Filtered	Filtered	Filtered	Filtered	12.5348	Filtered	Filtered
190	HVO_2198	cofH	D4GVD1	HALVD	5-amino-6-(D-ribitylamino)uracil--L-tyrosine 4-hydroxyphenyl transferase	1	4.79082	0.0247322	0.00454635	0.0487972	26.9344	49477.7	Filtered	45.4708	Filtered	Filtered	Filtered	Filtered	Filtered	Filtered	Filtered	Filtered	Filtered	Filtered	Filtered	Filtered	Filtered	Filtered	Filtered	23.6216	Filtered	24.4245	22.3847	Filtered	Filtered	Filtered	Filtered	Filtered	Filtered	Filtered	Filtered	Filtered	Filtered	Filtered
191	HVO_1751	copA	D4H090	HALVD	P-type transport ATPase (probable substrate copper/metal cation	19	6.36732	1.09852e-37	6.6176e-38	2.25129e-24	55.7405	89955	53.3585	7.8555	18.1461	36.2924	14.3146	23.145	15.2204	180.151	25.0177	11.1659	4.3736	Filtered	155.069	132.645	145.741	150.425	142.085	168.488	230.777	243.595	252.945	254.081	259.575	235.331	36.9605	Filtered	94.7052	34.3215	Filtered	108.606	169.94	Filtered
192	HVO_1675	corA	D4GZN9	HALVD	magnesium transport protein CorA	9	6.99071	2.52459e-32	1.08274e-32	2.31262e-21	54.2776	37234	57.4966	47.1215	47.3197	44.5395	40.344	55.8575	6.9141	22.9943	60.8122	35.5922	81.6933	28.8573	285.355	285.979	296.942	389.521	369.844	376.263	247.092	226.66	231.753	651.736	648.65	645.449	Filtered	Filtered	39.5538	Filtered	Filtered	14.1488	Filtered	Filtered
193	HVO_0907	coxA1	D4GUY6	HALVD	cox-type terminal oxidase subunit I	2	7.03799	0.000108257	2.37405e-05	0.000187327	41.5291	65759.6	Filtered	Filtered	Filtered	Filtered	Filtered	Filtered	Filtered	Filtered	Filtered	Filtered	Filtered	Filtered	117.804	82.6355	113.022	Filtered	Filtered	Filtered	72.4068	68.4783	52.0637	Filtered	Filtered	Filtered	150.107	159.055	195.384	211.663	362.774	131.284	165.185	207.563
194	HVO_1014	coxB1	D4GVJ1	HALVD	cox-type terminal oxidase subunit II	2	8.23371	5.68388e-14	1.47155e-14	1.67979e-10	47.8568	27728.1	98.2375	95.048	98.986	137.359	156.842	147.36	38.6275	37.9735	44.8727	48.8016	58.4556	56.0253	670.126	679.632	695.202	1344.07	1276.48	1373.88	490.452	499.546	501.269	2137	2099.7	1106.75	464.977	390.507	312.087	439.834	275.089	331.256	399.113	241.756
195	HVO_0940	cpx	D4GV30	HALVD	P-type transport ATPase (probable substrate copper/metal cation	16	5.65199	9.96763e-32	4.12311e-32	5.06645e-21	54.1065	85995.7	14.5436	27.1108	12.5116	20.3132	8.5146	24.1381	20.6569	25.1544	17.4771	66.7069	4.0454	Filtered	196.887	202.567	195.09	201.829	155.254	199.847	149.488	155.927	144.713	242.39	229.636	242.904	24.3172	Filtered	31.1404	32.8971	Filtered	31.789	25.2496	Filtered
196	HVO_0507	cre1	D4GS44	HALVD	creatininase domain protein	2	5.68574	0.00704847	0.00138955	0.0299979	34.0071	25569.9	50.3113	56.0049	61.4461	65.6156	59.6957	64.5938	38.4321	37.9961	35.8679	40.9838	37.7256	32.8555	Filtered	15.894	Filtered	Filtered	Filtered	Filtered	Filtered	Filtered	40.8556	Filtered	Filtered	Filtered	Filtered	34.8734	52.7378	Filtered	62.58	65.205	50.1785	184.484
197	HVO_1235	cre2	D4GX27	HALVD	creatininase domain protein	9	7.95605	6.13818e-31	2.46513e-31	1.43686e-20	53.877	29265.3	348.79	322.849	322.157	513.983	438.509	436.844	168.699	184.401	167.28	187.432	167.725	193.382	119.537	108.414	143.679	256.328	263.817	182.104	107.845	150.724	125.177	239.631	231.527	224.481	196.155	215.117	183.354	176.25	327.871	171.592	151.881	456.79
198	HVO_2528	crtD	D4GTW0	HALVD	carotenoid 3,4-desaturase	12	5.96221	2.15976e-33	9.81709e-34	5.71794e-22	54.5795	55874.1	70.058	68.85	79.8842	79.1371	69.3872	76.6738	55.7175	61.755	47.4511	53.1992	56.3014	56.3144	61.4021	70.5201	92.1149	69.3536	97.5617	73.6633	66.6938	75.6299	55.4527	191.413	102.067	129.766	27.5048	Filtered	52.0159	50.5295	Filtered	35.0397	27.7549	Filtered
199	HVO_2072	csg	P25062	HALVD	S-layer glycoprotein	5	10.811	1.74036e-52	2.67747e-51	2.55403e-32	59.2527	85188.5	1238.84	1083.74	1080.6	1244.85	1107.4	1131.47	938.666	992.082	1005.27	778.81	735.462	721.016	10858.8	11364.8	13616.5	11462.7	9505.11	10925.1	10326.2	8226.67	10039.5	15289.2	4474.16	14376.3	1045.03	2248.48	1523.99	1927.95	2674.74	1602.11	1193.87	2134.99
200	HVO_0417	cxp	D4GRV8	HALVD	metal-dependent carboxypeptidase	18	8.43235	1.29451e-37	7.71689e-38	2.46564e-24	55.7219	57358.8	454.114	501.4	402.231	435.875	451.068	442.831	205.844	204.567	216.825	238.341	234.522	208.18	137.242	199.984	201.299	350.768	288.338	269.644	105.079	123.955	104.183	406.104	365.449	314.256	179.75	193.241	223.553	204.022	310.524	207.972	195.194	265.088
201	HVO_0038	cyc1	D4GYN3	HALVD	cytochrome P450	9	5.94633	0.000560309	0.000118835	0.0014828	39.7087	52201	Filtered	Filtered	Filtered	Filtered	Filtered	Filtered	48.8513	52.6611	57.1227	46.3225	46.9434	56.894	39.41	54.0359	Filtered	56.1707	129.217	Filtered	89.9195	75.3687	69.6754	51.9339	97.6711	120.735	32.744	Filtered	82.5198	18.3349	Filtered	186.894	40.7456	Filtered
202	HVO_1558	cyc2	D4GYY7	HALVD	cytochrome P450	6	5.39798	0.000561289	0.00011898	0.0014866	39.7059	48466.5	29.7545	22.2136	27.9834	37.6457	21.2109	41.3444	29.1957	35.8495	22.8524	35.1202	51.0322	47.5819	54.7205	74.641	76.7265	70.373	52.6316	69.9992	67.1833	83.5673	77.8675	100.29	97.9118	121.745	Filtered	Filtered	13.1171	15.073	Filtered	11.8293	12.6352	Filtered
203	HVO_0462	cydA	D4GS02	HALVD	cytochrome bd ubiquinol oxidase subunit I	6	4.92016	2.7324e-07	6.45576e-08	1.53606e-06	44.3152	52135.1	Filtered	Filtered	Filtered	Filtered	Filtered	Filtered	Filtered	16.9934	7.6583	Filtered	Filtered	Filtered	12.7803	15.0059	47.9206	Filtered	Filtered	Filtered	46.5934	57.9289	57.2236	Filtered	51.9434	52.9966	23.5546	Filtered	24.3332	Filtered	Filtered	33.622	33.9823	Filtered
204	HVO_0952	cynT	D4GV59	HALVD	carbonic anhydrase	7	6.05028	6.78143e-23	2.10603e-23	7.98021e-16	51.3108	24286.6	95.1297	90.8663	83.7702	93.4077	127.762	121.459	54.5428	57.2964	64.1152	51.6916	52.8386	66.8136	59.4128	47.161	52.7847	181.704	38.5868	44.6666	37.4364	36.4615	45.6285	44.1248	33.3485	29.9871	Filtered	Filtered	50.419	Filtered	Filtered	42.8331	10.7159	Filtered
205	HVO_2004	cysE	D4GTN2	HALVD	serine O-acetyltransferase	9	6.90462	2.00719e-24	6.45398e-25	9.57538e-17	51.8356	31918.5	117.482	106.252	102.052	112.897	103.907	107.72	79.3338	88.5732	83.5735	78.221	74.3334	70.2209	147.547	133.813	89.1399	128.651	124.305	149.304	76.6876	69.1369	83.0641	125.141	99.5277	85.8776	163.353	243.678	121.758	129.53	184.926	116.318	157	306.771
206	HVO_1439	cysK1	D4GY39	HALVD	cysteine synthase	14	8.58309	1.17724e-33	5.41259e-34	4.05532e-22	54.6532	34757.5	175.769	171.627	170.401	185.237	164.745	138.277	256.699	251.906	250.981	191.381	267.622	224.174	118.116	98.673	107.247	158.739	128.912	129.104	130.347	149.151	152.133	141.066	214.889	145.111	499.785	648.938	416.339	472.535	587.369	417.161	470.74	580.33
207	HVO_1654	cysK2	D4GZL9	HALVD	cysteine synthase	17	7.6323	8.06427e-39	5.33175e-39	5.31973e-25	56.0345	32319.8	235.832	280.389	258.294	298.049	279.138	276.27	141.936	136.654	136.652	275.053	274.545	289.687	109.204	116.019	128.877	215.402	229.673	261.322	93.7801	88.2169	90.2027	332.467	382.574	321.248	72.9438	118.86	94.3646	77.1097	121.43	62.662	107.857	192.462
208	HVO_1125	cysS	D4GW72	HALVD	cysteine--tRNA ligase	21	8.58819	1.61841e-43	2.24779e-43	1.46367e-27	57.203	55217.3	343.875	340.64	347.695	339.952	330.781	372.62	242.933	243.88	258.632	254.653	247.688	247.442	282.958	213.878	215.358	227.783	218.885	225.805	245.656	163.603	165.563	216.073	156.001	214.881	1052.61	1246.41	216.663	277.692	1174.93	207.586	984.48	1270.02
209	HVO_1660	dacZ	D4GZM5	HALVD	diadenylate cyclase	10	7.39979	1.43596e-35	7.26151e-36	3.39599e-23	55.1783	28952.8	205.561	190.734	189.821	205.238	206.077	209.304	211.504	175.057	215.932	256.603	255.074	266.311	761.337	766.322	747.812	144.359	182.167	173.076	299.977	308.881	286.261	193.081	178.709	186.933	475.907	271.403	413.54	470.293	311.221	235.425	465.254	320.311
210	HVO_1101	dapA	D4GW28	HALVD	4-hydroxy-tetrahydrodipicolinate synthase	12	8.37536	1.08597e-37	6.55184e-38	2.237e-24	55.7418	32674.2	453.281	381.8	386.619	423.418	503.062	477.083	287.226	308.971	279.053	332.672	469.413	352.536	165.384	211.778	227.121	418.158	588.434	460.915	208.245	202.256	164.982	580.745	569.102	594.59	363.748	397.821	117.653	268.962	386.621	136.535	257.728	374.038
211	HVO_1100	dapB	D4GW26	HALVD	4-hydroxy-tetrahydrodipicolinate reductase	9	7.56622	4.80246e-36	2.51437e-36	1.84059e-23	55.3063	26061.5	239.137	269.102	263.036	264.6	232.731	199.565	151.115	130.047	167.262	198.595	205.548	202.85	130.084	112.54	144.928	105.593	95.2714	93.9117	168.758	104.8	91.0709	122.803	109.674	110.836	152.011	237.895	120.543	123.044	150.198	87.6363	120.124	155.056
212	HVO_1099	dapD	D4GW24	HALVD	2,3,4,5-tetrahydropyridine-2,6-dicarboxylate N-succinyltransferase	12	8.99508	5.75669e-32	2.43412e-32	3.7017e-21	54.1751	30158.3	818.204	1054.99	883.868	829.651	989.144	983.813	521.458	523.609	538.391	542.073	537.614	522.281	250.489	270.201	224.074	593.128	727.868	616.876	154.097	175.427	179.445	863.704	817.128	1084.77	103.641	153.785	103.827	94.2265	173.873	106.154	105.35	144.96
213	HVO_1096	dapE	D4GW18	HALVD	succinyl-diaminopimelate desuccinylase	2	3.11857	0.0225182	0.00416618	0.0452884	27.6938	37686.4	5.7319	7.8944	Filtered	Filtered	Filtered	Filtered	10.361	10.0192	6.2353	6.8882	Filtered	6.9341	Filtered	Filtered	Filtered	Filtered	Filtered	Filtered	15.4934	7.9984	14.0748	Filtered	Filtered	Filtered	Filtered	Filtered	21.9677	Filtered	Filtered	Filtered	Filtered	Filtered
214	HVO_1097	dapF	D4GW20	HALVD	diaminopimelate epimerase	6	6.11874	7.96845e-26	2.6695e-26	1.39594e-17	52.2998	29905.1	95.7732	37.2522	37.0215	42.6185	39.1198	35.5668	85.304	85.3895	80.6739	54.6918	72.4492	73.6563	44.3057	40.7854	53.9366	141.703	122.577	115.048	69.7451	81.1357	70.3992	61.401	30.3469	28.257	133.696	Filtered	60.9109	100.047	141.883	78.3817	91.7156	101.302
215	HVO_B0046	dat	D4GP48	HALVD	diaminobutyrate--2-oxoglutarate aminotransferase	8	5.1507	2.83203e-16	7.70621e-17	7.94864e-12	48.806	49163.8	Filtered	14.3039	Filtered	Filtered	25.4818	Filtered	Filtered	31.6109	2.7508	Filtered	Filtered	Filtered	71.479	89.5586	104.655	Filtered	Filtered	Filtered	52.936	55.0312	16.2868	Filtered	Filtered	Filtered	35.9957	Filtered	41.4717	Filtered	Filtered	63.6558	39.1982	Filtered
216	HVO_0661	dcd	D4GSS1	HALVD	dCTP deaminase	11	8.6426	9.28329e-49	4.41318e-48	2.3231e-30	58.4265	21235.7	384.772	413.462	368.736	353.469	364.234	403.552	222.222	249.561	249.388	258.458	244.067	312.896	212.399	231.997	232.346	299.938	286.193	301.913	179.646	200.351	201.932	261.428	271.346	284.433	435.048	614.713	320.475	481.025	620.488	323.662	428.208	517.957
217	HVO_1932	ddh	D4GTG1	HALVD	D-2-hydroxyacid dehydrogenase (NADP	15	9.53205	4.22777e-40	3.2584e-40	1.05347e-25	56.3606	33000.9	627.737	618.273	620.021	617.532	605.286	575.953	472.638	492.833	487.629	561.211	561.781	577.787	356.532	344.778	361.391	383.822	408.723	394.577	295.552	309.207	280.674	576.933	539.284	498.135	341.681	451.595	313.829	346.9	420.395	292.507	341.601	419.892
218	HVO_0965	deoA	D4GV72	HALVD	AMP phosphorylase	5	4.58952	0.00150589	0.000310014	0.00619921	37.7428	52122.7	10.304	Filtered	Filtered	Filtered	Filtered	3.5502	16.9628	18.6731	25.6607	22.247	28.6422	27.9623	19.2527	20.581	23.093	Filtered	Filtered	Filtered	39.3582	53.4175	33.9034	77.3914	39.9125	54.1813	Filtered	Filtered	12.7702	Filtered	Filtered	17.2362	Filtered	Filtered
219	HVO_2610	deoC	D4GUD9	HALVD	deoxyribose-phosphate aldolase	8	5.4817	2.15494e-28	7.90804e-29	4.28753e-19	53.1129	21961.5	47.7642	48.9536	55.1812	56.8871	Filtered	56.2532	39.5283	38.9811	34.9635	42.1052	19.0952	5.9358	24.4267	24.7641	48.549	97.632	Filtered	80.0062	38.9723	23.61	27.2658	Filtered	Filtered	Filtered	66.2634	33.8839	72.9847	67.8269	53.6136	74.6693	68.6267	89.7277
220	HVO_A0331	dgoD1	D4GR08	HALVD	D-galactonate dehydratase	16	9.10649	2.24058e-42	2.42882e-42	6.06317e-27	56.9259	42819.3	521.525	549.526	500.2	508.969	518.737	500.513	707.372	828.227	735.281	617.42	623	563.531	267.98	332.216	343.911	482.129	486.051	457.961	526.486	536.189	505.935	944.269	908.599	926.493	394.511	399.917	300.127	391.859	320.925	313.361	355.157	316.409
221	HVO_A0267	dgoD2	D4GQU4	HALVD	D-galactonate dehydratase	5	6.22842	0.00940928	0.00183955	0.0339109	33.0626	42560.1	289.048	307.343	Filtered	Filtered	144.082	602.133	83.0973	79.3972	81.9957	139.301	50.9593	39.958	Filtered	18.2538	17.1183	Filtered	Filtered	159.557	28.4191	33.4265	128.076	Filtered	Filtered	Filtered	22.2839	Filtered	Filtered	Filtered	Filtered	17.4087	Filtered	Filtered
222	HVO_1546	dhaK	D4GYJ0	HALVD	phosphoenolpyruvate--dihydroxyacetone phosphotransferase subunit DhaK	13	9.35217	5.12463e-45	1.00423e-44	2.28478e-28	57.561	34846.9	332.599	365.435	345.88	409.643	419.732	451.581	248.981	251.353	251.144	213.406	213.432	213.235	167.532	189.556	196.15	279.905	349.455	362.111	183.041	167.674	175.261	440.009	434.411	404.808	630.758	897.044	557.622	589.487	789.542	542.194	586.587	793.719
223	HVO_1545	dhaL	D4GYI9	HALVD	phosphoenolpyruvate--dihydroxyacetone phosphotransferase subunit DhaL	12	11.37	6.86775e-33	3.05913e-33	1.10234e-21	54.4382	24837.5	2838.86	2745.22	2542.33	2704.74	2645.35	2667.44	1489.35	1504.61	1452.94	1505.52	1582.55	1739.19	858.78	954.036	1001.99	1157.66	1216.9	1206.24	668.663	622.376	642.751	1948.19	1943.38	1703.53	2199.26	2300.78	1149.34	1541.1	2298.36	1325.31	1849.39	2272.38
224	HVO_1544	dhaM	D4GYI8	HALVD	probable phosphoenolpyruvate-protein phosphoryltransferase	5	8.73159	2.30465e-40	1.84372e-40	7.55807e-26	56.4269	13033.5	765.041	526.775	495.395	742.891	731.364	720.511	434.586	425.523	453.209	327.504	330.256	342.904	176.337	172.091	171.233	288.85	344.575	355.83	106.102	129.07	113.624	318.969	359.146	439.549	561.224	602.026	457.514	563.701	568.874	433.613	528.221	585.937
225	HVO_2297	dhs1	D4GWG0	HALVD	deoxyhypusine synthase	6	8.79928	1.65191e-30	6.48444e-31	2.54028e-20	53.7506	38640.6	998.087	929.84	938.677	855.49	882.348	855.532	206.525	216.646	225.994	328.281	267.241	348.075	414.247	364.626	419.978	601.535	621.774	646.28	151.664	119.826	328.479	689.404	590.621	310.533	364.706	440.854	280.639	330.728	526.701	260.371	318.218	414.619
226	HVO_B0182	dhs2	D4GPI3	HALVD	deoxyhypusine synthase	8	7.77947	6.41151e-37	3.59188e-37	5.99267e-24	55.5391	35667.3	125.893	126.21	110.454	100.015	92.6944	99.5155	201.443	206.132	222.304	151.409	151.249	153.966	59.0157	66.8351	65.0246	97.0127	69.6397	88.9564	104.223	86.196	112.037	118.273	122.824	131.969	735.092	931.323	481.985	714.607	851.374	524.303	704.423	1132.74
227	HVO_0134	dim2	D4GYY0	HALVD	probable ribosome biogenesis protein Dim2	5	9.1944	3.43775e-28	1.24782e-28	5.6333e-19	53.0503	19923.5	801.833	739.811	694.13	840.535	777.059	803.571	194.725	189.629	211.842	233.32	228.914	230.746	672.098	657.675	662.54	1021.07	1041.74	1054.52	189.432	333.3	344.84	607.515	555.914	586.492	500.16	1065.84	416.75	523.866	1477.75	416.632	507.204	1535.95
228	HVO_B0361	dmsR	D4GQ08	HALVD	HTH-10 family transcription regulator DmsR	1	5.43577	0.0396014	0.00709067	0.139097	23.4122	22957.7	Filtered	Filtered	Filtered	67.328	Filtered	82.5858	Filtered	77.1953	Filtered	Filtered	Filtered	24.431	14.4932	Filtered	Filtered	Filtered	Filtered	Filtered	Filtered	Filtered	Filtered	Filtered	Filtered	Filtered	Filtered	Filtered	Filtered	Filtered	Filtered	Filtered	Filtered	Filtered
229	HVO_2767	dna2	D4GWV5	HALVD	ATP-dependent DNA helicase Dna2	14	4.68385	0.00250692	0.000507217	0.0115788	36.5657	97588.7	28.1992	22.9977	46.835	19.568	27.9183	19.4131	38.091	22.5592	18.3346	19.3618	23.9163	80.2045	Filtered	Filtered	Filtered	Filtered	Filtered	Filtered	58.5845	27.2769	22.1133	32.3993	Filtered	Filtered	6.6105	Filtered	5.5192	223.919	Filtered	Filtered	Filtered	Filtered
230	HVO_2321	dnaG	D4GWG5	HALVD	DNA primase DnaG	14	7.45832	9.09471e-41	7.82341e-41	4.54719e-26	56.5282	49386.3	130.766	123.562	117.678	165.587	157.94	163.156	86.2349	70.0781	95.0791	86.1161	85.5134	74.2389	76.5927	85.2527	80.3857	141.298	103.722	147.894	63.4406	72.0251	57.4242	160.646	132.462	123.064	122.106	188.001	134.138	115.29	173.399	121.514	128.657	194.847
231	HVO_1589	dnaJ	Q1XBW1	HALVD	molecular chaperone DnaJ	11	7.26906	2.30341e-10	5.67692e-11	1.92162e-08	46.1869	41901.4	Filtered	Filtered	Filtered	97.2385	60.608	63.4175	36.6682	50.9303	13.0918	Filtered	Filtered	68.5599	139.967	174.353	57.6392	284.147	278.919	356.448	274.68	295.478	313.989	341.438	316.054	425.448	112.479	147.11	124.597	154.889	141.739	123.693	120.182	100.023
232	HVO_1590	dnaK	Q1XBW2	HALVD	Hsp70-type molecular chaperone DnaK	25	11.7512	3.03757e-44	4.89931e-44	5.94279e-28	57.3773	67250.2	3728.82	3537.13	3509.99	3489.7	3466.38	3460.15	2573.29	2602.93	2669.97	2253.82	2259.4	2304.16	1794.63	1816.32	1865.97	2042.84	2117.65	2137.02	1519.78	1554.64	1555.38	1929.31	1992.04	1913.47	3826.96	4571.72	3113.14	3841.11	4496.64	2902.16	3724.02	4369.76
233	HVO_1631	dph2	D4GZ60	HALVD	2-(3-amino-3-carboxypropyl)histidine synthase	14	6.50767	6.7965e-26	2.28646e-26	1.27008e-17	52.3223	39083.9	70.3266	66.4663	95.5227	83.1749	60.0139	89.7841	17.7963	19.0505	20.0104	23.39	23.7172	21.3378	259.244	4.2828	60.107	97.2186	112.513	110.939	48.1636	71.2747	58.8832	Filtered	Filtered	44.9529	374.213	371.674	261.297	343.506	380.243	248.019	341.03	334.303
234	HVO_0916	dph5	D4GUZ5	HALVD	diphthine synthase	5	8.00442	3.29204e-36	1.74182e-36	1.49073e-23	55.3502	29117.3	333.796	313.16	306.259	289.081	285.094	293.194	181.06	187.294	198.174	180.363	174.423	185.897	123.563	135.431	121.69	170.125	177.061	181.6	183.392	182.333	189.668	203.083	206.166	200.151	371.617	395.942	298.012	377.672	344.449	294.177	331.265	364.509
235	HVO_1077	dph6	D4GVS2	HALVD	diphthine--ammonia ligase	7	7.37917	1.17401e-29	4.45967e-30	7.88922e-20	53.4971	26049.7	174.759	172.089	173.902	173.206	174.191	164.298	109.127	109.682	107.092	129.565	129.6	131.992	119.131	121.634	134.941	158.952	180.993	167.025	83.4118	87.8131	80.7298	116.129	124.075	101.886	167.044	236.231	123.615	135.225	179.964	116.305	162.615	181.615
236	HVO_0062	dppA1	D4GYQ7	HALVD	ABC-type transport system periplasmic substrate-binding protein (probable substrate dipeptide/oligopeptide	12	13.7768	1.4624e-47	4.85471e-47	1.00168e-29	58.1536	67307.4	1681.54	1388.9	1395.64	2275.62	2262.6	2241.08	1437.41	1425.15	1717.91	1141.97	1354.26	1043.1	20903.6	21230.2	21902.9	31280.1	31183	31840.6	27081.1	27209.2	27987.6	55351.2	54379	42478.1	5228.13	7656.69	5449.51	4615.75	6031.6	6921.07	5210.28	6419.94
237	HVO_B0021	dppA10	D4GP22	HALVD	ABC-type transport system periplasmic substrate-binding protein (probable substrate dipeptide/oligopeptide	9	6.40099	1.44428e-28	5.32945e-29	3.39436e-19	53.1664	70679.6	92.8878	92.0472	90.5388	22.4686	21.7034	27.8816	Filtered	Filtered	Filtered	16.4626	19.8771	17.7161	319.286	322.366	322.389	252.012	262.167	260.417	32.9537	32.7908	33.8977	144.161	176.04	179.481	Filtered	Filtered	Filtered	Filtered	Filtered	Filtered	Filtered	Filtered
238	HVO_B0082	dppA11	D4GP84	HALVD	ABC-type transport system periplasmic substrate-binding protein (probable substrate dipeptide/oligopeptide	19	9.83755	1.4441e-38	9.42314e-39	7.3344e-25	55.9693	62804.2	907.572	833.572	1224.94	638.075	701.854	721.825	213.968	213.598	220.877	342.605	158.627	332.44	540.511	535.465	542.964	601.026	592.964	578.398	2706.33	2785.84	2857.7	4141.32	4483.69	4029.78	133.83	211.763	277.084	131.774	195.486	279.934	139.075	192.103
239	HVO_B0093	dppA12	D4GP95	HALVD	ABC-type transport system periplasmic substrate-binding protein (probable substrate dipeptide/oligopeptide	18	8.68985	5.57038e-49	2.85661e-48	1.77333e-30	58.4766	69094.4	142.514	152.383	140.912	141.075	143.615	144.886	67.213	49.93	69.2033	51.2979	57.491	60.1129	1407.55	1410.15	1466.15	1383.11	1376.6	1414.86	837.118	861.716	874.772	1379.89	1367.76	1428.18	82.9155	177.1	50.3795	81.4443	157.424	56.0377	93.0044	141.838
240	HVO_B0184	dppA14	D4GPI5	HALVD	ABC-type transport system periplasmic substrate-binding protein (probable substrate dipeptide/oligopeptide	18	6.49989	1.87344e-23	5.88668e-24	3.66872e-16	51.5049	58108.3	Filtered	Filtered	Filtered	Filtered	628.691	Filtered	Filtered	Filtered	6.9888	Filtered	Filtered	Filtered	Filtered	Filtered	Filtered	Filtered	Filtered	Filtered	75.1529	63.9709	60.7207	17.9816	Filtered	Filtered	139.27	47.6258	96.1979	133.834	56.8103	110.263	91.8692	Filtered
241	HVO_B0328	dppA15	D4GPX5	HALVD	ABC-type transport system periplasmic substrate-binding protein (probable substrate dipeptide/oligopeptide	4	5.35352	7.18776e-06	1.64292e-06	1.63125e-05	43.089	78676.2	6.137	Filtered	Filtered	Filtered	Filtered	5.68	Filtered	Filtered	Filtered	Filtered	Filtered	Filtered	147.164	149.028	145.261	133.098	91.2496	119.376	Filtered	30.4521	4.5154	Filtered	Filtered	75.5213	Filtered	Filtered	Filtered	Filtered	Filtered	Filtered	Filtered	Filtered
242	HVO_C0075	dppA16	D4H0F7	HALVD	ABC-type transport system periplasmic substrate-binding protein (probable substrate dipeptide/oligopeptide	14	7.32293	8.38588e-49	4.09067e-48	2.20149e-30	58.4364	61291.5	95.1966	96.2228	97.7039	93.8291	91.1212	96.2947	25.4485	59.5609	23.2022	44.6391	25.397	31.7785	787.673	802.208	805.265	708.255	718.124	720.833	303.529	297.375	311.823	537.581	530.493	551.958	Filtered	Filtered	44.374	4.5025	Filtered	43.5471	29.8232	Filtered
243	HVO_0628	dppA2	D4GSM4	HALVD	ABC-type transport system periplasmic substrate-binding protein (probable substrate dipeptide/oligopeptide	10	7.37431	1.65402e-30	6.48635e-31	2.54214e-20	53.7505	62818.8	93.1944	89.2509	96.2242	77.0524	143.387	81.0779	29.0537	35.6718	53.0103	15.1232	31.9057	30.1551	652.252	445.641	626.592	575.659	563.303	563.625	412.991	223.014	165.862	402.349	604.921	418.038	114.93	133.26	122.529	119.255	126.634	170.143	116.441	89.5725
244	HVO_2126	dppA4	D4GUS3	HALVD	ABC-type transport system periplasmic substrate-binding protein (probable substrate dipeptide/oligopeptide	26	11.2734	3.18649e-41	2.93685e-41	2.56639e-26	56.6417	62949.8	1230.19	988.977	981.366	1400.18	1359.34	1344.94	309.752	313.397	328.623	502.671	431.524	517.038	14090.1	14171.9	14538.5	18735.7	18931.1	19166.4	4432.21	4347.69	4432.57	17058.5	16863.1	16962.2	71.1164	123.817	109.538	106.422	41.1093	116.341	106.332	83.9392
245	HVO_A0339	dppA7	D4GR16	HALVD	ABC-type transport system periplasmic substrate-binding protein (probable substrate dipeptide/oligopeptide	22	8.9715	5.22141e-49	2.71242e-48	1.71373e-30	58.4829	61246.8	135.976	144.735	129.494	236.431	233.621	238.214	106.289	107.729	113.41	156.931	145.882	142.641	1362.02	1352.18	1396.77	2287.47	2281.02	2300.06	1324.86	1199.2	1350.85	4178.36	4113.32	3566.21	89.3552	122.691	125.083	66.8797	65.0608	122.482	74.8995	72.3051
246	HVO_A0380	dppA8	D4GR48	HALVD	ABC-type transport system periplasmic substrate-binding protein (probable substrate dipeptide/oligopeptide	13	6.95975	1.67822e-31	6.83594e-32	6.82704e-21	54.0411	62855.3	52.9991	41.1726	37.1041	40.9515	31.4616	38.7755	35.1652	57.8346	42.0114	43.4318	50.0995	33.6455	175.28	170.815	158.318	204.721	250.486	218.294	219.034	226.055	225.848	498.422	550.773	557.701	68.3708	Filtered	71.3458	Filtered	Filtered	51.9504	Filtered	47.8081
247	HVO_A0428	dppA9	D4GR92	HALVD	ABC-type transport system periplasmic substrate-binding protein (probable substrate dipeptide/oligopeptide	15	6.70207	3.18401e-39	2.21496e-39	3.18986e-25	56.1379	62473.2	154.146	147.888	135.541	51.784	142.14	40.7339	28.9236	14.4101	13.8854	21.1673	26.8397	16.2928	516.943	527.946	537.334	541.547	537.378	587.027	153.075	146.89	211.193	553.518	574.289	563.698	Filtered	Filtered	94.1208	Filtered	Filtered	146.255	Filtered	Filtered
248	HVO_0061	dppB1	D4GYQ6	HALVD	ABC-type transport system permease protein (probable substrate dipeptide/oligopeptide	3	6.73229	3.72163e-40	2.89059e-40	9.82429e-26	56.3745	38778.3	44.0507	67.9622	33.9385	48.0334	57.9116	42.0874	30.2982	31.1244	37.0345	31.1075	26.6952	30.6326	160.273	166.44	180.025	163.578	164.106	200.099	292.348	257.406	262.472	271.142	241.022	307.231	179.828	209.586	130.879	189.593	145.448	131.378	186.615	197.208
249	HVO_B0081	dppB11	D4GP83	HALVD	ABC-type transport system permease protein (probable substrate dipeptide/oligopeptide	4	5.77241	9.96297e-06	2.27335e-06	2.11734e-05	42.9397	37206.8	Filtered	Filtered	Filtered	Filtered	Filtered	Filtered	Filtered	50.6835	8.3389	Filtered	Filtered	Filtered	75.0502	9.0847	Filtered	Filtered	Filtered	Filtered	130.957	130.234	138.865	58.3124	155.387	47.0468	Filtered	Filtered	42.5771	Filtered	Filtered	Filtered	Filtered	Filtered
250	HVO_B0185	dppB14	D4GPI6	HALVD	ABC-type transport system permease protein (probable substrate dipeptide/oligopeptide	6	6.19115	4.62164e-07	1.08489e-07	2.19476e-06	44.1424	33195.7	Filtered	Filtered	Filtered	Filtered	84.6306	Filtered	Filtered	Filtered	Filtered	Filtered	Filtered	Filtered	Filtered	Filtered	Filtered	Filtered	Filtered	Filtered	Filtered	Filtered	59.6243	62.6	Filtered	70.7362	100.895	41.2557	131.03	89.36	Filtered	105.799	105.018	Filtered
251	HVO_0629	dppB2	D4GSM5	HALVD	ABC-type transport system permease protein (probable substrate dipeptide/oligopeptide	5	8.89787	1.21434e-11	3.04536e-12	3.52099e-09	46.818	36763.5	440.471	426.631	410.876	362.187	351.154	360.569	899.637	453.748	941.426	358.498	381.595	377.083	467.372	460.921	366.745	497.299	488.549	504.553	171.155	167.175	116.134	358.093	241.801	399.806	1138.98	1328.53	473.49	555.441	1229.2	863.555	998.846	1246.53
252	HVO_2125	dppB4	D4GUS2	HALVD	ABC-type transport system permease protein (probable substrate dipeptide/oligopeptide	2	5.88657	1.06286e-18	3.01093e-19	2.84064e-13	49.7638	34925.7	Filtered	34.8566	Filtered	42.7207	Filtered	42.2099	Filtered	Filtered	37.3296	40.8342	Filtered	7.2899	114.372	117.924	119.963	174.747	176.528	175.953	Filtered	39.6847	47.9617	50.7467	52.7355	42.6939	Filtered	Filtered	Filtered	Filtered	Filtered	Filtered	Filtered	Filtered
253	HVO_0060	dppC1	D4GYQ5	HALVD	ABC-type transport system permease protein (probable substrate dipeptide/oligopeptide	3	7.37208	1.12673e-39	8.34616e-40	1.8029e-25	56.2528	51581.4	79.8515	92.327	83.8692	81.9801	88.2017	83.6766	114.129	103.896	117.536	64.606	63.5577	67.0925	261.959	286.989	571.014	586.759	561.573	603.49	186.665	187.639	356.181	1173.93	1165	1109.88	103.514	97.9143	49.3727	121.146	100.728	55.0541	115.32	114.964
254	HVO_B0080	dppC11	D4GP82	HALVD	ABC-type transport system permease protein (probable substrate dipeptide/oligopeptide	5	4.94304	1.86072e-17	5.15435e-18	1.58932e-12	49.2776	32239.8	Filtered	Filtered	Filtered	Filtered	Filtered	Filtered	11.4546	8.6617	Filtered	Filtered	Filtered	Filtered	Filtered	Filtered	Filtered	Filtered	Filtered	Filtered	60.1168	60.0705	58.3201	77.009	43.2837	36.9594	Filtered	Filtered	13.2184	Filtered	Filtered	14.944	24.9049	Filtered
255	HVO_B0091	dppC12	D4GP93	HALVD	ABC-type transport system permease protein (probable substrate dipeptide/oligopeptide	1	5.55431	0.0251086	0.00461344	0.0494416	26.8095	37012	Filtered	Filtered	Filtered	Filtered	Filtered	Filtered	Filtered	Filtered	Filtered	Filtered	Filtered	Filtered	73.7522	72.7565	69.2157	58.5931	Filtered	53.5655	23.6552	32.0457	26.9406	Filtered	Filtered	Filtered	Filtered	Filtered	Filtered	Filtered	Filtered	Filtered	Filtered	Filtered
256	HVO_B0186	dppC14	D4GPI7	HALVD	ABC-type transport system permease protein (probable substrate dipeptide/oligopeptide	2	6.5271	0.00167677	0.000343601	0.00713389	37.4947	31418.8	Filtered	Filtered	Filtered	Filtered	Filtered	Filtered	Filtered	Filtered	Filtered	Filtered	Filtered	Filtered	Filtered	Filtered	Filtered	Filtered	Filtered	Filtered	Filtered	Filtered	Filtered	Filtered	Filtered	Filtered	91.4443	Filtered	82.1162	97.8276	Filtered	86.3751	105.072	Filtered
257	HVO_C0072	dppC16	D4H0F4	HALVD	ABC-type transport system permease protein (probable substrate dipeptide/oligopeptide	2	5.67248	4.88625e-21	1.45532e-21	1.07307e-14	50.6452	31668	Filtered	15.6455	Filtered	Filtered	Filtered	Filtered	Filtered	4.7736	Filtered	Filtered	20.5341	Filtered	188.02	243.65	196.966	125.011	126.257	125.85	29.6737	15.1912	24.9073	20.1295	18.8001	21.571	56.871	Filtered	Filtered	Filtered	69.8788	Filtered	Filtered	Filtered
258	HVO_0630	dppC2	D4GSM7	HALVD	ABC-type transport system permease protein (probable substrate dipeptide/oligopeptide	2	6.17921	0.00066753	0.000141052	0.0019197	39.4171	33155.6	Filtered	19.8312	Filtered	24.8974	27.9959	24.6539	Filtered	Filtered	Filtered	Filtered	Filtered	Filtered	139.197	137.4	158.528	148.542	274.334	153.265	35.8572	54.0227	45.1324	85.8755	112.733	106.055	Filtered	Filtered	23.9547	Filtered	Filtered	Filtered	Filtered	Filtered
259	HVO_2124	dppC4	D4GUS1	HALVD	ABC-type transport system permease protein (probable substrate dipeptide/oligopeptide	1	5.24655	8.20739e-42	8.14629e-42	1.22675e-26	56.7874	35832.4	16.6845	10.4736	11.9276	20.3897	18.1972	18.6739	Filtered	Filtered	Filtered	Filtered	Filtered	Filtered	123.437	143.002	124.545	169.329	149.514	144.858	14.8998	11.4339	Filtered	27.1842	28.887	45.453	Filtered	Filtered	Filtered	Filtered	Filtered	Filtered	Filtered	Filtered
260	HVO_A0337	dppC7	D4GR14	HALVD	ABC-type transport system permease protein (probable substrate dipeptide/oligopeptide	1	5.32721	0.0233465	0.00430747	0.0465802	27.405	31984.3	Filtered	Filtered	Filtered	Filtered	Filtered	Filtered	Filtered	Filtered	Filtered	Filtered	Filtered	Filtered	Filtered	Filtered	Filtered	Filtered	Filtered	Filtered	37.8894	Filtered	42.5303	Filtered	Filtered	Filtered	Filtered	Filtered	Filtered	Filtered	Filtered	Filtered	Filtered	Filtered
261	HVO_0059	dppD1	D4GYQ4	HALVD	ABC-type transport system ATP-binding protein (probable substrate dipeptide/oligopeptide	15	8.89031	5.79991e-41	5.16696e-41	3.55735e-26	56.5769	39416.5	105.995	94.4426	93.4307	82.0263	89.3584	88.0414	93.1359	117.591	101.344	88.7643	97.3084	106.15	669.485	638.962	644.283	582.868	589.566	565.964	1221.36	1203.23	1201.04	1358.44	1288.71	1292.91	435.707	387.855	307.259	403.107	397.854	310.38	429.662	332.514
262	HVO_B0079	dppD11	D4GP81	HALVD	ABC-type transport system ATP-binding protein (probable substrate dipeptide/oligopeptide	10	5.64866	0.00279351	0.000564345	0.0130636	36.3171	40861.1	23.7204	Filtered	15.2549	13.5142	17.026	16.2109	50.6379	54.7031	51.5998	62.4113	62.3939	40.3624	Filtered	Filtered	Filtered	Filtered	Filtered	26.6861	120.404	144.207	110.131	153.492	109.038	88.5807	Filtered	Filtered	63.4804	Filtered	Filtered	58.3176	Filtered	Filtered
263	HVO_B0090	dppD12	D4GP92	HALVD	ABC-type transport system ATP-binding protein (probable substrate dipeptide/oligopeptide	6	6.25944	4.1874e-17	1.15514e-17	2.57558e-12	49.138	39344.2	56.5178	47.2035	39.8498	37.3016	27.281	45.7187	61.7453	64.2415	74.2487	45.6837	47.2023	48.3665	97.9686	93.9928	91.3067	90.2271	86.4769	73.5275	157.816	158.466	155.275	90.802	83.3464	64.6176	Filtered	Filtered	54.4479	Filtered	Filtered	52.68	Filtered	Filtered
264	HVO_2123	dppD4	D4GUS0	HALVD	ABC-type transport system ATP-binding protein (probable substrate dipeptide/oligopeptide	10	7.61035	5.45119e-36	2.84286e-36	1.97558e-23	55.2916	38831.3	85.8083	62.4475	66.1994	106.369	76.1971	82.6276	20.8235	Filtered	49.4801	Filtered	Filtered	Filtered	320.991	346.758	294.801	554.367	652.214	670.044	58.6774	70.8193	53.4588	260.426	255.028	265.217	Filtered	Filtered	Filtered	Filtered	Filtered	Filtered	Filtered	Filtered
265	HVO_A0426	dppD9	D4GR89	HALVD	ABC-type transport system ATP-binding protein (probable substrate dipeptide/oligopeptide	4	5.88628	3.80453e-21	1.13483e-21	9.21313e-15	50.685	36829.7	Filtered	Filtered	Filtered	Filtered	Filtered	Filtered	Filtered	Filtered	Filtered	Filtered	Filtered	Filtered	69.9477	74.5763	90.3523	67.9161	93.6651	62.1593	19.1359	16.537	21.2074	Filtered	41.9608	Filtered	408.932	Filtered	Filtered	Filtered	Filtered	Filtered	Filtered	Filtered
266	HVO_B0024	dppDF10	D4GP25	HALVD	ABC-type transport system ATP-binding protein (probable substrate dipeptide/oligopeptide	3	8.00677	0.00216736	0.000440073	0.00978545	36.9006	77287.1	20.6571	Filtered	Filtered	Filtered	Filtered	Filtered	Filtered	Filtered	Filtered	Filtered	Filtered	Filtered	77.7241	50.0398	92.3339	Filtered	Filtered	Filtered	99.0158	94.822	92.4097	Filtered	Filtered	Filtered	913.639	1342.58	422.196	928.223	1213.29	28.29	849.366	1269.18
267	HVO_C0074	dppDF16	D4H0F6	HALVD	ABC-type transport system ATP-binding protein (probable substrate dipeptide/oligopeptide	29	6.93144	2.91036e-44	4.73229e-44	5.80758e-28	57.3818	75914.8	95.3996	80.4757	97.0216	56.6133	63.1838	66.4365	17.947	5.1298	40.6905	Filtered	Filtered	17.5229	353.084	360.989	368.799	314.318	330.89	328.875	187.678	171.362	189.694	273.136	234.413	208.413	32.2128	51.0685	48.5276	Filtered	48.3061	54.6906	7.6558	Filtered
268	HVO_0627	dppDF2	D4GSM3	HALVD	ABC-type transport system ATP-binding protein (probable substrate dipeptide/oligopeptide	35	8.11513	1.16293e-35	5.91821e-36	3.01784e-23	55.203	97732.6	120.475	116.737	115.818	142.518	139.777	140.314	34.9661	28.3923	30.561	30.7484	33.7532	33.5205	1374.67	1399.73	1441.46	1628.21	1603.64	1614.78	390.458	384.709	396.03	969.686	928.031	953.765	75.3884	179.637	158.109	89.2756	205.102	141.326	109.674	215.649
269	HVO_A0336	dppDF7	D4GR13	HALVD	ABC-type transport system ATP-binding protein (probable substrate dipeptide/oligopeptide	12	5.38755	2.67994e-32	1.14773e-32	2.39271e-21	54.2702	77846	Filtered	Filtered	10.9754	25.7239	17.9716	15.0581	5.694	11.2491	10.883	9.4046	7.8987	14.723	110.78	115.737	113.951	145.976	155.558	161.652	109.232	104.162	99.3159	228.559	220.992	211.925	Filtered	Filtered	Filtered	4.2543	Filtered	Filtered	Filtered	Filtered
270	HVO_0058	dppF1	D4GYQ3	HALVD	ABC-type transport system ATP-binding protein (probable substrate dipeptide/oligopeptide	18	8.55431	3.8348e-45	7.74706e-45	1.95581e-28	57.5907	50184.1	67.2931	60.8082	62.133	67.4708	67.0716	73.046	98.3908	99.0887	101.561	65.3413	70.4872	73.8512	676.89	678.042	700.154	723.918	720.754	656.447	1205.17	1216.95	1171.06	1542.21	1506.22	1428.5	411.371	369.239	320.048	448.831	364.867	279.663	449.74	402.39
271	HVO_B0078	dppF11	D4GP80	HALVD	ABC-type transport system ATP-binding protein (probable substrate dipeptide/oligopeptide	11	6.20926	8.42125e-30	3.21115e-30	6.5083e-20	53.5404	39073.8	12.5405	Filtered	16.6471	Filtered	7.9046	Filtered	65.5162	62.8074	125.549	50.8068	47.481	61.1883	8.664	134.23	129.425	Filtered	515.282	491.108	149.525	143.663	143.259	118.427	141.364	136.405	Filtered	Filtered	59.9953	52.0696	Filtered	61.1593	75.4816	Filtered
272	HVO_B0089	dppF12	D4GP91	HALVD	ABC-type transport system ATP-binding protein (probable substrate dipeptide/oligopeptide	7	6.46572	1.68014e-43	2.32545e-43	1.49353e-27	57.1991	39394.2	61.624	54.4232	57.7006	43.9809	44.5702	38.1755	55.3659	58.3542	58.6783	48.0231	52.3299	44.9723	132.59	129.35	137.384	191.047	159.099	161.095	295.686	264.638	265.525	227.894	232.311	244.124	44.9526	Filtered	71.2444	63.6652	36.6068	53.8612	16.4008	Filtered
273	HVO_2122	dppF4	D4GUR9	HALVD	ABC-type transport system ATP-binding protein (probable substrate dipeptide/oligopeptide	13	7.37012	8.29119e-44	1.21929e-43	1.02048e-27	57.2729	40060.7	45.0999	43.2544	52.5519	70.866	58.4786	121.641	9.0178	42.016	Filtered	15.3781	19.9599	12.2084	519.565	531.164	538.423	809.843	825.825	862.708	107.758	241.955	207.54	339.249	295.242	224.963	361.65	384.84	Filtered	388.5	326.228	343.762	417.444	310.297
274	HVO_2444	dppF5	D4GT12	HALVD	ABC-type transport system ATP-binding protein (probable substrate dipeptide/oligopeptide) (nonfunctional)	1	8.75089	5.06978e-14	1.31427e-14	1.57419e-10	47.8779	48688.1	Filtered	33.8424	Filtered	Filtered	Filtered	Filtered	Filtered	Filtered	Filtered	Filtered	Filtered	Filtered	86.4089	Filtered	Filtered	Filtered	Filtered	106.658	42.5755	51.5785	Filtered	Filtered	Filtered	Filtered	1186.98	2283.32	1094.79	1158.03	2376.8	1101.16	1160.87	2460.91
275	HVO_A0425	dppF9	D4GR88	HALVD	ABC-type transport system ATP-binding protein (probable substrate dipeptide/oligopeptide	4	5.35691	0.000137601	3.00438e-05	0.000243194	41.3341	38398.1	Filtered	Filtered	Filtered	Filtered	Filtered	Filtered	Filtered	Filtered	Filtered	Filtered	Filtered	Filtered	79.6672	77.8786	64.7303	69.195	79.0659	63.2639	21.703	26.4788	23.5743	Filtered	Filtered	Filtered	6.7834	Filtered	Filtered	Filtered	Filtered	Filtered	Filtered	Filtered
276	HVO_0536	dpsA1	D4GS68	HALVD	ferritin DpsA	8	11.7562	2.30588e-30	8.98102e-31	3.07893e-20	53.7078	19903.8	7919.28	7160.16	7173.93	6024.1	5994.27	7716.82	2364.22	2883.27	3841.5	2170.23	2161.39	2181.88	2075.27	2142.53	2157.52	7380.73	7462.54	4030.65	1566.89	1124.71	1070.66	4541.49	2293.45	4580.45	2086.74	2360.65	1534.63	1254.31	3203.31	1093.16	988.833	2248.75
277	HVO_0213	dpsA2	D4GZF8	HALVD	ferritin/Dps domain protein	9	9.66921	4.79977e-33	2.14515e-33	8.99376e-22	54.4821	16908.5	686.087	482.932	478.852	745.38	907.582	724.628	467.755	455.623	466.18	449.331	457.642	457.005	230.994	198.325	183.625	759.351	484.998	497.238	164.36	208.862	170.48	1194.63	1185.73	1214.74	684.107	972.756	722.054	702.913	986.136	662.836	626.834	952.486
278	HVO_0911	drg	D4GUZ0	HALVD	GTP-binding protein Drg	18	7.59287	1.4277e-47	4.83967e-47	9.88981e-30	58.156	40478.6	178.284	139.43	146.654	122.344	119.245	157.402	75.3721	75.2045	75.3489	90.9113	89.3569	89.6154	81.3018	84.1469	81.0728	114.519	141.09	110.492	77.4319	78.3735	84.0393	107.076	133.357	98.181	122.645	124.154	115.008	121.117	151.31	108.612	116.166	152.001
279	HVO_2960	dsa1	D4GY19	HALVD	dihydrolipoamide S-acyltransferase	26	10.9678	6.23086e-50	4.53153e-49	5.58257e-31	58.6902	54912.3	624.615	598.804	564.289	648.068	655.966	639.348	684.195	703.247	714.602	679.629	676.143	694.091	622.988	609.225	618.296	668.963	702.505	670.283	833.772	828.977	862.531	1269.16	1241.65	1303.93	1112.46	1105.52	1241.24	1036.1	1034.93	1174.69	1071.59	1007.1
280	HVO_0666	dsa2	D4GSS6	HALVD	dihydrolipoamide S-acyltransferase	1	5.18549	2.82393e-09	6.84175e-10	8.49494e-08	45.5962	50718.6	35.7453	Filtered	Filtered	Filtered	Filtered	Filtered	Filtered	Filtered	Filtered	23.5476	Filtered	Filtered	Filtered	Filtered	Filtered	Filtered	Filtered	Filtered	Filtered	Filtered	Filtered	Filtered	Filtered	Filtered	Filtered	Filtered	57.2367	Filtered	Filtered	Filtered	Filtered	Filtered
281	HVO_0716	dtdA	D4GT74	HALVD	D-aminoacyl-tRNA deacylase	6	4.75871	0.0166576	0.00315918	0.0365313	29.9973	46682.1	231.815	Filtered	Filtered	Filtered	Filtered	Filtered	63.1518	12.722	10.9154	7.52	9.3517	61.3569	21.681	Filtered	Filtered	Filtered	Filtered	Filtered	75.5006	39.268	38.8295	Filtered	Filtered	6.6138	54.0465	Filtered	Filtered	Filtered	Filtered	72.87	Filtered	Filtered
282	HVO_1956	dut	D4GTI5	HALVD	dUTP diphosphatase	5	5.50437	1.91552e-12	4.86172e-13	1.232e-09	47.1888	17345.2	Filtered	Filtered	Filtered	19.0022	Filtered	19.3955	33.396	30.2666	24.6259	22.0744	15.6774	12.2269	Filtered	Filtered	Filtered	Filtered	Filtered	Filtered	Filtered	18.935	20.6488	Filtered	Filtered	Filtered	95.2988	175.156	94.3482	159.688	93.9853	92.2443	128.372	124.934
283	HVO_2888	elp3	D4GXL7	HALVD	homolog to elongator complex protein ELP3	22	6.65073	3.70635e-32	1.58053e-32	2.87883e-21	54.23	62628.1	43.9899	46.231	48.1215	47.9993	61.787	41.1217	35.2405	35.098	40.5531	35.4847	39.2992	38.6437	59.6667	61.972	80.1298	110.158	96.6244	80.4138	71.1968	61.0693	66.2787	222.271	165.024	44.305	132.051	153.172	96.3287	144.184	182.217	96.4309	122.572	201.322
284	HVO_2952	endA	O07118	HALVD	tRNA-splicing endonuclease	13	7.66224	3.05528e-22	9.32198e-23	1.98702e-15	51.0801	37417.5	227.505	193.43	201.748	205.606	170.507	181.092	184.617	182.025	190.135	136.995	131.858	135.05	136.331	133.508	120.154	187.32	186.963	160.48	122.794	127.341	110.647	151.118	206.468	191.039	196.251	207.156	384.781	204.482	139.91	222.847	204.661	238.05
285	HVO_0726	endV	D4GT92	HALVD	endonuclease 5	2	5.30571	0.0306212	0.00555832	0.0675613	25.1817	29170.4	Filtered	Filtered	Filtered	Filtered	Filtered	Filtered	Filtered	54.0683	94.0258	327.331	Filtered	17.1528	Filtered	Filtered	Filtered	Filtered	Filtered	Filtered	Filtered	Filtered	Filtered	Filtered	Filtered	Filtered	28.0474	Filtered	27.817	Filtered	Filtered	24.3864	Filtered	Filtered
286	HVO_1931	engB	D4GTG0	HALVD	probable GTP-binding protein EngB	6	7.69432	7.74298e-22	2.34104e-22	3.49586e-15	50.9357	23578.7	214.96	194.688	190.156	198.385	192.522	222.121	166.915	172.17	171.528	156.037	174.081	170.853	111.388	144.387	139.424	213.222	233.076	231.42	122.97	126.101	126.639	164.023	174.813	186.519	327.972	393.585	242.948	293.208	359.523	253.663	279.802	572.713
287	HVO_2774	eno	D4GWX0	HALVD	enolase	14	10.4015	4.72224e-39	3.20695e-39	3.9621e-25	56.0941	42005.2	2028.53	1925.77	1920.76	1929.14	1724.46	1936.4	2172.67	2201.1	2204.02	1837.36	1850.47	1847.54	894.303	818.859	926.158	1200.66	1102.43	1218.16	809.154	828.582	847.744	1537.67	1811.04	1879.23	3404.95	4239.34	2022.01	3035.09	3960.1	2041.08	3270.76	4121.88
288	HVO_2328	entB1	D4GWH7	HALVD	isochorismatase family protein	6	5.47845	1.75018e-29	6.59825e-30	9.94406e-20	53.445	20695.8	62.7061	64.9783	57.364	60.2119	68.7851	60.2847	37.1597	24.7245	24.1609	39.3141	43.8456	44.9041	49.1501	Filtered	47.23	Filtered	Filtered	Filtered	27.6811	35.5063	37.4407	Filtered	Filtered	Filtered	Filtered	Filtered	27.1632	57.0546	Filtered	40.8629	54.5964	Filtered
289	HVO_1809	entB2	D4GSD3	HALVD	isochorismatase family protein	3	5.45197	0.000333599	7.17416e-05	0.000715535	40.4356	20992.1	Filtered	Filtered	Filtered	Filtered	Filtered	Filtered	69.3636	121.771	35.6605	14.6962	22.1665	17.1294	Filtered	Filtered	Filtered	Filtered	Filtered	Filtered	24.9521	25.8759	25.3692	Filtered	Filtered	Filtered	44.3708	Filtered	59.4068	43.1897	134.662	55.7866	57.6421	52.2909
290	HVO_0304	etfA1	D4GZT3	HALVD	electron transfer flavoprotein alpha subunit	8	8.85829	1.77214e-40	1.44369e-40	6.54659e-26	56.4556	33519.1	640.358	615.566	606.6	478.742	489.152	472.252	292.347	288.32	294.129	342.777	235.296	283.261	224.807	188.784	229.409	224.029	230.742	257.992	255.594	195.79	170.927	564.969	548.903	508.177	640.692	746.59	463.47	504.874	886.28	436.158	426.627	711.095
291	HVO_0305	etfB1	D4GZT4	HALVD	electron transfer flavoprotein beta subunit	3	6.8854	5.17744e-42	5.24298e-42	9.55127e-27	56.8367	28471.4	125.852	149.788	163.729	132.035	131.565	121.435	188.718	192.006	161.781	96.7996	100.081	75.7451	92.1486	102.272	102.174	88.6189	87.766	71.8416	130.593	135.278	102.933	91.36	110.509	96.3121	125.846	69.7514	174.294	220.948	112.311	189.864	134.78	81.9794
292	HVO_1387	fadA1	D4GXV2	HALVD	enoyl-CoA hydratase	11	8.49065	2.33667e-37	1.3605e-37	3.42093e-24	55.6547	27550.6	514.576	412.512	487.951	339.313	391.359	415.391	147.132	155.128	194.793	227.121	173.454	236.978	253.728	280.68	244.655	343.597	326.204	343.309	213.997	214.27	237.298	369.635	359.362	370.933	379.164	425.273	334.03	379.702	441.237	272.942	269.163	439.844
293	HVO_1460	fadA2	D4GY82	HALVD	enoyl-CoA hydratase	5	4.99826	0.0166647	0.00315918	0.0365389	29.9941	28205.6	Filtered	Filtered	Filtered	39.9733	48.5968	45.1575	42.6356	23.5197	17.3333	35.0365	Filtered	62.4248	Filtered	Filtered	37.9889	Filtered	Filtered	Filtered	15.9757	Filtered	51.5247	Filtered	Filtered	Filtered	Filtered	Filtered	36.7355	35.7793	Filtered	25.0399	10.8058	Filtered
294	HVO_1879	fadA3	D4GSY1	HALVD	enoyl-CoA hydratase	9	6.96053	2.41462e-16	6.58384e-17	7.23981e-12	48.8338	24303.2	169.351	217.254	152.34	161.032	155.999	155.537	71.8517	85.256	72.2014	105.396	108.913	104.838	102.573	90.4622	101.444	104.89	102.021	106.948	110.843	115.657	111.573	192.974	181.145	139.509	72.471	94.4231	73.0335	42.7021	100.468	77.4349	84.5192	89.7369
295	HVO_A0505	fadA4	D4GRG7	HALVD	enoyl-CoA hydratase	4	7.3623	4.15102e-12	1.04758e-12	1.91079e-09	47.0355	26658.6	457.316	460.369	461.697	135.842	551.355	445.749	212.229	217.12	227.339	207.983	279.362	212.207	271.216	253.129	290.779	79.2178	61.3136	78.2588	131.946	132.306	36.9074	61.677	65.1538	330.388	73.2248	99.894	104.099	80.2684	146.46	68.9506	68.7924	155.861
296	HVO_A0525	fadA5	D4GRI7	HALVD	enoyl-CoA hydratase	7	6.10577	1.44008e-05	3.27105e-06	2.86465e-05	42.7624	31946.5	75.5338	110.877	87.0375	101.083	329.249	77.5102	61.4266	72.5917	68.3324	31.6841	34.3427	38.1947	31.7152	29.9569	28.2682	31.9382	37.002	41.3404	85.905	87.0335	75.3278	20.6251	Filtered	46.6573	110.092	139.657	115.6	Filtered	112.128	121.419	92.952	118.022
297	HVO_0331	fadM1	D4GZW0	HALVD	proline dehydrogenase	9	6.18724	6.9796e-17	1.92011e-17	3.48616e-12	49.0497	30920.5	17.0596	Filtered	Filtered	71.3634	53.1056	58.4578	64.9479	56.9679	59.0893	42.1458	45.9231	51.4314	40.3575	68.5068	45.1336	74.9738	79.3921	86.1436	134.125	146.096	119.793	142.019	120.237	121.599	91.5173	94.8429	65.5392	66.2156	114.819	143.65	76.5841	108.864
298	HVO_1191	fadM2	D4GWU9	HALVD	proline dehydrogenase	7	6.82172	2.64554e-28	9.66408e-29	4.8334e-19	53.0855	30970.6	96.4331	64.8366	58.5473	119.827	118.625	121.315	63.2593	96.2228	51.9061	98.9166	103.632	106.521	107.358	104.818	107.23	315.493	301.884	307.004	152.674	155.578	125.285	261.839	281.155	217.368	33.8761	Filtered	70.9534	Filtered	Filtered	61.279	36.5121	Filtered
299	HVO_1494	fba1	D4GYE0	HALVD	fructose-bisphosphate aldolase, class 2	13	9.15034	2.2092e-39	1.57519e-39	2.6093e-25	56.1784	36302.2	550.898	570.266	546.211	512.9	542.773	449.412	312.046	311.169	327.738	360.543	370.858	360.184	237.638	210.181	213.797	346.856	301.075	351.988	136.53	144.751	154.353	400.85	382.955	375.788	368.448	553.607	208.537	372.375	583.734	239.869	362.301	524.974
300	HVO_0790	fba2	D4GU21	HALVD	2-amino-3,7-dideoxy-D-threo-hept-6-ulosonate synthase	18	10.1769	5.01311e-51	4.89084e-50	1.48382e-31	58.9331	27842.9	1012.62	812.045	953.284	787.193	820.205	787.671	778.54	791.344	822.047	773.811	774.235	784.071	368.547	421.748	469.673	535.851	529.723	549.273	337.578	326.309	283.245	678.798	688.878	686.696	409.583	2121.21	342.079	345.856	2066.08	335.481	403.697	2033.4
301	HVO_1446	fbp1	D4GY54	HALVD	fructose-1,6-bisphosphatase	6	4.84252	8.20237e-05	1.80768e-05	0.000140323	41.7368	31628.1	22.4849	20.061	17.7913	29.5578	24.0751	21.4855	36.2571	38.6765	32.2777	35.2463	33.8592	35.5438	24.3811	25.727	26.701	34.6779	53.2521	55.0995	25.2588	43.6043	26.5746	17.6086	26.9935	19.9264	Filtered	Filtered	14.8741	Filtered	Filtered	Filtered	Filtered	Filtered
302	HVO_2131	fbp2	D4GUS8	HALVD	fructose-1,6-bisphosphatase	10	5.17915	1.51658e-27	5.35893e-28	1.34449e-18	52.8496	31339.8	93.9823	80.1683	82.7014	81.5425	77.1493	80.4316	45.8991	47.2949	67.034	54.3798	66.8772	58.6676	67.6844	35.4561	51.9372	29.9828	Filtered	35.1882	22.5768	18.845	16.3255	25.6688	17.1264	12.5248	12.6021	43.4365	25.9844	24.6428	Filtered	25.7211	Filtered	17.6721
303	HVO_1139	fdfT	D4GW93	HALVD	squalene synthase	6	6.45119	6.29626e-31	2.52608e-31	1.45802e-20	53.8738	39737	47.9773	24.8775	23.325	Filtered	31.712	31.5318	380.316	35.0159	48.7598	Filtered	16.9261	Filtered	65.6311	69.6223	67.7479	87.2338	112.596	121.802	49.623	57.8587	58.9426	91.3547	66.3541	85.3254	173.418	284.32	144.476	161.606	230.728	112.087	167.061	217.783
304	HVO_2995	fdx	D4GY89	HALVD	ferredoxin (2Fe-2S	4	10.2426	2.2963e-33	1.04259e-33	5.92005e-22	54.5721	14435.9	1163.27	1108.92	1118.49	1522.54	1516.45	1488.03	1012.2	995.901	996.715	962.79	964.401	992.376	274.054	257.966	258.453	597.029	600.088	978.662	453.235	463.744	461.868	455.532	403.828	568.631	7869.94	5015.19	6681.3	5184.74	7407.65	4371.11	4714.63	7439.95
305	HVO_2873	fen1	D4GXI8	HALVD	flap endonuclease Fen1	13	7.23154	5.80628e-44	8.69855e-44	8.42265e-28	57.31	36382.1	153.044	161.422	171	158.663	159.596	152.975	99.6015	99.2653	100.671	100.515	125.616	78.1922	67.2571	70.1104	67.0654	83.7306	110.06	78.7305	73.1112	85.061	81.2903	90.7397	88.3298	84.3123	180.3	182.244	174.155	228.815	191.564	158.387	184.25	192.299
306	HVO_1482	ferA2	D4GYC3	HALVD	ferredoxin (2Fe-2S	4	7.20858	2.95005e-34	1.38663e-34	1.85586e-22	54.8199	11526.8	61.0818	52.7771	86.4308	116.005	118.878	121.549	117.594	115.628	129.482	135.278	102.876	133.652	73.7952	68.6332	78.2245	217.61	199.597	197.127	123.502	104.175	85.7371	221.482	204.535	152.271	286.451	359.52	291.971	298.939	351.806	195.268	269.041	382.717
307	HVO_1831	ferA4	D4GST9	HALVD	ferredoxin (2Fe-2S	6	7.88863	1.48784e-40	1.23216e-40	5.94987e-26	56.4746	20397.4	108.256	133.498	128.41	176.516	127.042	122.239	40.1933	45.8358	48.1458	76.1261	65.2314	76.1493	706.681	797.77	713.786	1180.22	939.029	910.273	520.193	510.822	448.964	1339.84	1037.33	1034.08	124.846	143.882	107.989	138.017	172.999	111.763	148.883	131.535
308	HVO_0211	ferB1	D4GZF6	HALVD	ferredoxin (3Fe-4S)(4Fe-4S), zinc-containing	2	6.02204	1.01231e-17	2.81783e-18	1.10446e-12	49.3818	11670	Filtered	Filtered	Filtered	Filtered	Filtered	Filtered	Filtered	Filtered	Filtered	5.9292	Filtered	Filtered	Filtered	Filtered	Filtered	18.6707	15.4907	Filtered	Filtered	Filtered	Filtered	Filtered	Filtered	Filtered	135.045	140.502	88.8335	128.163	155.983	101.294	113.384	131.4
309	HVO_2729	ferB2	D4GW59	HALVD	ferredoxin (3Fe-4S)(4Fe-4S), zinc-containing	1	5.29916	0.0014438	0.000297691	0.00585974	37.8394	11764.1	Filtered	29.6111	Filtered	31.1218	32.4396	31.208	Filtered	17.0959	Filtered	17.3488	10.3878	12.032	Filtered	Filtered	Filtered	65.8657	75.8114	74.6244	146.588	Filtered	Filtered	40.1687	Filtered	37.1092	46.8804	Filtered	63.9372	Filtered	Filtered	68.5984	Filtered	Filtered
310	HVO_0015	ferC	D4GYL0	HALVD	ferredoxin (4Fe-4S	2	6.9854	0.0215231	0.00399315	0.0437176	28.0485	9175.05	Filtered	Filtered	Filtered	Filtered	Filtered	Filtered	Filtered	13.964	Filtered	Filtered	Filtered	Filtered	Filtered	Filtered	Filtered	Filtered	Filtered	Filtered	Filtered	Filtered	Filtered	Filtered	Filtered	Filtered	218.448	11.9533	199.552	177.809	313.856	142.205	Filtered	Filtered
311	HVO_1669	fib	D4GZN3	HALVD	fibrillarin-like rRNA/tRNA 2'-O-methyltransferase	7	7.16656	3.5687e-21	1.06608e-21	8.86086e-15	50.6951	23520.2	131.7	131.154	139.178	95.3155	122.315	71.4813	96.9209	102.208	97.8561	98.3847	92.5746	98.3756	137.541	156.751	147.067	218.579	92.6672	236.377	90.1416	102.256	79.274	178.754	150.612	236.957	165.391	191.563	143.656	199.031	193.829	125.032	141.86	192.558
312	HVO_1088	folCP	D4GW05	HALVD	folylpolyglutamate synthase / 7,8-dihydropteroate reductase / dihydropteroate synthase	29	7.5635	2.64606e-37	1.52511e-37	3.6653e-24	55.6405	89156.2	157.328	160.917	128.827	113.861	123.898	124.721	177.991	180.327	180.246	149.843	149.552	155.76	106.764	99.2919	98.7984	135.135	136.747	148.075	111.045	139.562	117.069	174.576	154.825	177.324	162.026	162.58	125.794	173.945	210.41	119.631	147.986	195.216
313	HVO_2865	folD	D4GXG9	HALVD	methylenetetrahydrofolate dehydrogenase / methenyltetrahydrofolate cyclohydrolase	13	8.00293	1.621e-21	4.87518e-22	5.47975e-15	50.8199	31367.1	585.86	618.608	592.304	535.637	519.405	561.717	232.862	237.043	248.267	290.968	297.026	291.149	455.33	551.763	577.126	382.329	362.972	277.55	183.319	224.276	227.703	192.884	205.859	239.122	133.008	320.774	326.735	205.983	375.73	183.178	168.153	187.986
314	HVO_2908	folP2	D4GXR1	HALVD	dihydropteroate synthase	15	6.5515	2.25558e-28	8.26977e-29	4.40338e-19	53.1068	40813.3	183.535	160.777	185.331	206.467	152.784	190.005	118.107	112.094	120.799	135.778	128.913	148.466	70.9348	94.9063	88.3645	138.114	105.112	142.359	57.5568	59.2539	84.5629	123.837	109.868	104.477	117.277	121.56	88.7807	103.684	96.3892	98.9316	100.417	128.517
315	HVO_0120	ftsY	D4GYW6	HALVD	signal recognition particle receptor FtsY	9	7.49441	1.62878e-38	1.05594e-38	7.83783e-25	55.9559	48187.1	238.852	201.685	150.547	304.149	242.476	243.134	120.858	118.537	124.996	126.016	135.772	125.149	108.284	90.3387	78.7316	245.809	198.612	199.612	179.019	156.034	178.21	260.106	245.775	242.921	102.146	163.404	161.105	92.4775	136.753	141.04	173.071	107.388
316	HVO_0717	ftsZ1	Q48327	HALVD	cell division protein FtsZ, type I	19	8.70047	9.29995e-40	6.94026e-40	1.62276e-25	56.274	39805.4	575.115	637.941	698.992	640.283	723.68	714.324	257.173	262.055	254.467	374.54	377.11	424.304	291.466	278.956	327.186	515.609	587.996	463.757	296.599	287.2	295.598	523.932	588.467	517.016	288.94	526.331	249.137	304.641	561.613	273.596	258.555	512.127
317	HVO_0581	ftsZ2	D4GSH7	HALVD	cell division protein FtsZ, type II	22	7.93863	1.8959e-44	3.28295e-44	4.61218e-28	57.4261	42569.5	91.1867	99.4082	119.057	114.981	103.416	111.119	104.243	95.5345	92.9494	163.4	167.138	173.127	151.405	147.795	137.123	312.557	320.419	313.861	194.699	157.826	199.357	436.478	365.659	402.853	202.114	384.864	272.038	212.079	325.535	262.135	199.873	287.408
318	HVO_2900	fumC	D4GXP5	HALVD	fumarate hydratase	21	9.91497	1.97177e-44	3.3996e-44	4.71049e-28	57.4221	50092.7	643.374	411.662	596.923	982.464	813.573	994.779	442.542	459.777	460.667	511.693	513.352	516.896	245.008	272.116	246.285	523.8	527.651	499.558	268.94	357.167	262.94	550.433	462.283	538.069	855.572	987.714	747.495	844.877	964.491	745.093	803.368	984.972
319	HVO_B0069	gabD	D4GP71	HALVD	succinate-semialdehyde dehydrogenase	18	6.70293	8.69156e-32	3.61772e-32	4.68461e-21	54.1236	50117.7	67.9801	59.7267	69.0389	67.0377	81.3991	71.934	86.3718	98.3569	106.701	135.975	157.963	139.064	47.4547	40.8515	42.8696	53.9011	66.334	47.9154	63.5376	54.1258	66.9146	150.681	131.702	133.499	67.1344	168.785	117.045	72.1351	143.501	114.798	72.7045	170.96
320	HVO_1487	galK	D4GYD3	HALVD	galactokinase	3	5.45833	0.00546342	0.00108455	0.0250913	34.7088	42216.7	23.6977	44.7252	42.3958	81.7946	56.7104	54.8217	39.0877	36.1283	34.2396	49.3328	42.1617	42.769	9.2562	38.506	Filtered	Filtered	Filtered	Filtered	70.7887	Filtered	Filtered	Filtered	Filtered	Filtered	Filtered	Filtered	Filtered	Filtered	Filtered	Filtered	157.279	Filtered
321	HVO_0478	gap1	D4GS18	HALVD	glyceraldehyde-3-phosphate dehydrogenase (NAD(P))phosphorylating	19	8.60943	2.07593e-47	6.75098e-47	1.20662e-29	58.1187	38214.6	1081.13	991.992	987.241	1248.12	1225.95	1223.24	416.366	421.238	428.313	594.688	599.764	595.451	562.45	545.967	627.841	633.848	615.483	643.169	303.653	271.666	335.773	493.354	442.121	403.949	21.8788	Filtered	96.1675	22.3383	63.2466	95.6223	31.2333	40.9217
322	HVO_0481	gap2	D4GS21	HALVD	glyceraldehyde-3-phosphate dehydrogenase (NAD	18	10.387	8.09869e-48	2.91845e-47	7.31914e-30	58.2124	37655.8	1166.96	1351.62	1176.98	985.531	1107.24	958.15	1810.25	1859.53	1515.78	1485.69	1267.86	1238.15	703.187	603.392	733.873	576.399	614.801	524.203	638.661	761.282	758.708	1120.55	887.05	920.089	2143.32	2903.84	1562.34	2132.85	2818.6	1543.72	2092.85	3329.08
323	HVO_1108	gar1	D4GW39	HALVD	tRNA/rRNA pseudouridine synthase complex protein Gar1	3	6.01103	9.92858e-31	3.95955e-31	1.8947e-20	53.8158	7890.96	36.7899	42.6844	37.4703	70.5533	68.0131	69.339	39.9014	35.2423	38.673	44.268	45.5526	39.4911	18.6139	15.0011	Filtered	Filtered	81.658	Filtered	Filtered	Filtered	Filtered	Filtered	Filtered	Filtered	133.211	229.574	119.614	132.45	215.506	125.613	135.703	120.667
324	HVO_1054	gatA	D4GVN0	HALVD	aspartyl/glutamyl-tRNA(Asn/Gln) amidotransferase subunit A	17	9.6203	2.18792e-46	5.79583e-46	4.22878e-29	57.8822	43908.6	530.488	649.853	591.599	800.54	732.639	743.759	366.713	390.727	418.388	411.483	423.806	429.606	325.917	309.114	322.315	638.314	536.508	555.115	316.761	325.954	325.015	525.466	501.686	516.934	630.275	914.905	473.777	607.609	865.283	460.649	602.578	879.64
325	HVO_0684	gatB	D4GT23	HALVD	aspartyl/glutamyl-tRNA(Asn/Gln) amidotransferase subunit B	25	10.0433	3.4059e-43	4.40893e-43	2.18734e-27	57.125	55073.8	847.665	799.395	778.005	794.774	786.184	785.504	497.617	501.134	508.285	495.763	489.243	504.622	329.142	339.277	367.151	423.172	413.979	431.962	266.753	265.711	268.18	399.218	365.791	401.344	824.107	1014.35	676.831	812.59	1022.86	660.249	787.255	989.001
326	HVO_1053	gatC	D4GVM9	HALVD	aspartyl/glutamyl-tRNA(Asn/Gln) amidotransferase subunit C	3	6.14727	1.08777e-39	8.07251e-40	1.76843e-25	56.2567	10330.1	34.3435	26.147	31.2895	38.2167	40.7269	39.2939	45.7628	44.1427	43.4448	37.958	32.581	31.9034	Filtered	94.2144	Filtered	56.192	40.2114	57.0407	28.6111	29.2973	33.8345	45.6488	44.4052	43.2291	335.312	452.144	220.943	333.91	454.878	213.817	334.827	500.745
327	HVO_2511	gatD	D4GTU3	HALVD	glutamyl-tRNA(Gln) amidotransferase subunit D	13	9.00606	2.00312e-38	1.28405e-38	8.78562e-25	55.9327	44455.3	488.944	430.635	394.241	491.375	489.582	500.788	292.496	305.217	299.654	266.216	329.504	315.203	218.193	203.104	206.489	309.296	295.771	287.25	162.661	161.838	162.873	358.312	290.367	304.243	479.651	793.264	309.505	509.204	646.525	420.303	543.277	769.543
328	HVO_2902	gatE	D4GXP9	HALVD	glutamyl-tRNA(Gln) amidotransferase subunit E	36	10.0031	1.04668e-45	2.33896e-45	9.75789e-29	57.7235	67596.5	768.763	783.833	756.03	728.049	723.195	723.466	504.142	501.58	511.716	511.077	524.22	524.026	369.025	346.889	383.687	453.242	472.852	462.862	301.972	307.426	307.347	582.755	573.878	569.536	858.434	1021.52	617.885	833.375	1060.74	617.183	832.378	1023.16
329	HVO_2403	gcvH	D4GWQ0	HALVD	glycine cleavage system protein H	4	8.00697	1.26805e-31	5.20225e-32	5.81476e-21	54.0763	13910	678.18	630.752	647.007	2483.36	708.676	1324.18	134.909	148.315	167.858	572.853	425.99	589.78	125.036	75.2296	77.9782	740.357	796.838	812.657	87.9264	66.6603	83.0301	1075.57	1064.27	1062.43	66.7558	102.119	59.0782	58.1535	145.377	43.1205	71.7046	129.732
330	HVO_2402	gcvP1	D4GWP9	HALVD	glycine cleavage system protein P alpha subunit	13	8.08887	9.129e-32	3.78797e-32	4.81803e-21	54.1175	48575.2	422.048	440.742	373.466	1038.58	925.702	1059.08	151.203	174.698	167.018	529.58	564.858	612.294	173.329	173.339	169.615	545.747	576.857	520.34	78.3391	78.8535	90.4656	940.063	957.208	930.073	186.1	151.883	190.271	202.162	156.649	196.657	105.599	231.925
331	HVO_2401	gcvP2	D4GWP8	HALVD	glycine cleavage system protein P beta subunit	15	7.86838	4.34122e-43	5.51266e-43	2.49381e-27	57.0994	50790.2	191.579	211.543	178.615	555.124	552.211	547.121	92.1515	101.805	91.7675	327.444	330.393	334.746	74.3877	93.8748	77.686	216.155	220.738	234.658	33.0277	36.7272	39.9579	348.454	342.712	369.929	147.762	198.626	86.0651	114.282	205.794	95.6762	117.558	120.482
332	HVO_2404	gcvT	D4GWQ1	HALVD	glycine cleavage system protein T	8	7.67676	1.61391e-51	1.89871e-50	8.1894e-32	59.0415	39718.8	214.714	287.841	291.697	1166.12	1143	589.011	174.328	136.946	152.011	452.89	580.94	542.917	150.352	155.177	156.109	559.719	620.174	666.788	60.3883	59.8621	55.8857	727.835	607.01	645.745	41.0151	11.9015	108.651	68.0413	Filtered	60.1905	51.6128	49.0561
333	HVO_1083	gdh	D4GVT2	HALVD	glucose 1-dehydrogenase	12	6.69661	2.3172e-32	9.98793e-33	2.20233e-21	54.2883	38989.6	75.2507	74.0396	42.7098	39.4319	66.4122	63.6729	111.559	107.876	104.497	79.6683	85.0381	104.336	63.934	33.4711	39.2698	56.5143	46.2551	47.4159	71.9398	80.6347	58.347	115.938	138.077	62.7169	134.528	211.302	121.607	120.477	224.361	136.692	150.269	192.349
334	HVO_1451	gdhA1	D4GY63	HALVD	glutamate dehydrogenase (NAD	13	6.629	1.30151e-32	5.72092e-33	1.58563e-21	54.3595	46668.8	84.525	90.8316	Filtered	61.7239	Filtered	57.4861	40.9402	43.9192	31.5408	47.2741	43.6667	47.989	8.8723	15.8694	Filtered	Filtered	Filtered	Filtered	61.6227	50.7525	49.4995	48.8105	89.424	88.4857	353.219	654.578	371.14	390.967	424.872	326.588	386.3	613.631
335	HVO_1453	gdhA2	D4GY69	HALVD	glutamate dehydrogenase (NADP	18	9.28073	4.49216e-43	5.65051e-43	2.54031e-27	57.0958	45729.5	364.52	404.268	373.848	285.653	306.242	305.499	577.716	547.41	599.987	530.332	521.988	541.822	295.133	287.563	291.736	255.004	264.807	266.896	505.169	506.949	519.119	392.901	452.416	425.578	697.921	836.986	518.349	714.954	822.313	493.301	659.57	853.883
336	HVO_B0266	gdhA3	D4GPR3	HALVD	glutamate dehydrogenase (NAD	14	9.56187	8.34607e-36	4.29104e-36	2.50667e-23	55.2418	47308.6	549.444	515.242	444.382	322.554	394.91	389.494	446.84	575.939	460.374	512.818	642.459	521.631	265.089	276.227	297.496	376.163	351.367	350.8	467.814	527.024	485.196	552.383	533.729	525.628	1015.22	997.574	833.956	882.817	985.35	627.517	862.678	979.877
337	HVO_A0090	gdoA	D4GQC2	HALVD	gentisate 1,2-dioxygenase	10	9.31106	7.74814e-26	2.59787e-26	1.37288e-17	52.3038	40249.1	45.2205	121.855	120.789	921.77	894.319	127.566	1413.31	1966.48	115.81	3735.69	3159.23	80.7297	5417.36	70.4432	60.4567	143.543	618.928	90.7539	108.841	2035.93	2035.1	1721.11	1073.66	2367.02	Filtered	Filtered	Filtered	Filtered	Filtered	Filtered	Filtered	Filtered
338	HVO_2698	ginS	D4GVS3	HALVD	DNA replication factor GINS	4	4.24605	0.000692949	0.000146115	0.00202925	39.3515	34300.8	1.9041	166.6	Filtered	Filtered	1.4864	181.577	1.2404	Filtered	23.1864	Filtered	Filtered	Filtered	11.5278	27.7503	17.5544	15.894	Filtered	Filtered	Filtered	Filtered	Filtered	Filtered	Filtered	Filtered	26.3294	Filtered	71.144	8.8847	39.0308	34.7821	22.7866	48.6693
339	HVO_0403	glcK	D4H029	HALVD	glucokinase	3	5.99737	1.11187e-25	3.70931e-26	1.7016e-17	52.2526	33641.3	101.516	93.3255	94.8156	129.876	131.92	133.143	46.9192	45.7465	40.3289	87.565	86.3293	81.2182	Filtered	31.9477	Filtered	55.3106	63.3206	67.7231	Filtered	30.75	32.1306	60.0086	40.182	51.6849	62.986	62.0037	58.9468	53.6063	89.7467	68.5721	51.4121	57.2388
340	HVO_0822	gldA	D4GUF0	HALVD	glycerol-1-phosphate dehydrogenase (NAD(P	9	7.50874	6.31504e-29	2.34542e-29	2.09596e-19	53.2762	36720	186.329	229.972	227.153	206.951	203.936	211.882	99.0859	107.075	96.7887	114.021	142.515	104.972	96.141	104.144	94.2851	187.583	206.564	144.376	67.7182	102.952	62.7198	233.131	233.575	245.608	212.19	350.189	268.981	282.306	322.515	447.59	225.195	409.083
341	HVO_0239	glnA	P43386	HALVD	glutamine synthetase	32	13.0877	8.17533e-43	9.70366e-43	3.51185e-27	57.0327	50521.9	13181.9	13853	13688.7	12610.9	12284	12788.6	3588.61	3658.31	3476.73	4847.87	5013.3	4767.65	6835.29	7246.14	7244.71	6166.73	6609.16	6678.84	1448.1	1447.19	1463.76	4397.27	4312.74	4376.02	1134.54	1117.15	1250.74	1148.49	1133.14	1247.76	1100.26	1093.63
342	HVO_1538	gpdA1	D4GYI2	HALVD	glycerol-3-phosphate dehydrogenase subunit A	22	8.19767	9.49866e-41	8.1359e-41	4.65637e-26	56.5234	63486.6	232.319	202.723	206.323	277.6	253.679	231.226	53.4556	51.3877	60.351	92.308	87.6437	92.9885	721.226	762.3	783.326	973.993	1047.8	935.462	312.221	319.347	317.87	567.807	609.394	623.092	133.654	123.641	135.474	134.106	132.147	128.077	133.864	127.73
343	HVO_A0269	gpdA2	D4GQU6	HALVD	glycerol-3-phosphate dehydrogenase subunit A	1	6.28671	2.45214e-08	5.88044e-09	3.21242e-07	45.0318	60954.5	156.871	146.292	142.806	90.2254	84.4196	80.7854	147.992	160.022	156.154	55.7018	51.2128	56.3035	32.3062	35.4494	33.5398	40.9172	34.7895	44.4066	158.347	141.918	137.9	Filtered	Filtered	Filtered	71.2309	Filtered	94.348	63.7966	Filtered	75.3742	55.0289	Filtered
344	HVO_1539	glpB1	D4GYI3	HALVD	glycerol-3-phosphate dehydrogenase subunit B	20	8.67123	6.58344e-45	1.23633e-44	2.6134e-28	57.5352	43642.3	189.868	182.23	181.728	246.779	301.949	248.219	65.6322	62.4856	64.2977	106.067	108.055	125.592	797.804	808.403	824.023	1046.99	1072.42	1062.69	304.384	306.627	309.46	730.882	712.177	650.339	106.478	142.619	123.041	123.516	112.46	111.627	115.082	141.267
345	HVO_A0270	glpB2	D4GQU7	HALVD	glycerol-3-phosphate dehydrogenase subunit B	1	6.16216	0.0552215	0.00977371	0.25498	21.6843	47701.2	Filtered	Filtered	Filtered	Filtered	Filtered	Filtered	Filtered	Filtered	Filtered	Filtered	Filtered	Filtered	51.8745	Filtered	38.8795	Filtered	35.1466	Filtered	Filtered	Filtered	Filtered	Filtered	Filtered	Filtered	Filtered	Filtered	92.1593	96.1455	Filtered	106.053	120.768	85.9713
346	HVO_1540	glpC1	D4GYI4	HALVD	glycerol-3-phosphate dehydrogenase subunit C	14	7.59156	1.74161e-39	1.25976e-39	2.28976e-25	56.2047	48623.1	81.334	108.544	91.9046	125.522	122.046	119.978	39.339	58.0338	31.8848	42.1165	55.9429	43.5134	263.649	317.911	330.77	692.863	622.633	715.067	136.492	157.747	161.821	289.529	307.614	292.253	123.091	397.287	80.6386	134.49	216.009	91.8621	119.446	10.491
347	HVO_1541	glpK	D4GYI5	HALVD	glycerol kinase	20	10.2769	9.26512e-46	2.10887e-45	9.14173e-29	57.7359	56737.4	1761.44	1610.02	1594.3	1141.67	1172.18	1111.3	630.715	637.179	658.854	804.592	813.126	834.54	699.973	696.935	772.561	802.867	835.329	802.028	203.175	264.845	199.647	895.484	776.874	834.158	840.462	1046.93	659.208	857.845	1041.93	626.062	857.889	1046.55
348	HVO_B0291	glpQ2	D4GPT8	HALVD	glycerophosphodiester phosphodiesterase	6	7.61394	1.24652e-27	4.43601e-28	1.19826e-18	52.8763	23991.5	158.036	232.367	223.643	6.8041	156.226	113.666	207.5	214.684	214.638	137.838	149.842	153.313	85.0004	325.642	187.296	165.095	101.57	101.612	184.134	193.511	190.326	158.448	183.67	198.881	Filtered	1134.24	Filtered	Filtered	988.439	Filtered	Filtered	Filtered
349	HVO_1501	glpR	D4GYE7	HALVD	DeoR family transcription regulator GlpR	9	7.06021	3.44854e-35	1.69879e-35	5.54913e-23	55.0752	27977.5	232.503	218.708	235.065	221.71	227.074	222.456	111.611	112.163	115.676	123.281	119.653	125.725	69.8282	95.3305	117.357	119.418	104.711	92.9622	45.3384	41.1557	51.5963	103.723	83.7181	69.8206	137.868	329.176	120.051	132.236	295.03	111.282	159.092	241.079
350	HVO_0869	gltB	D4GUL6	HALVD	glutamate synthase (ferredoxin) large subunit	64	8.31834	4.99421e-46	1.22557e-45	6.57013e-29	57.7987	163908	751.405	710.611	703.291	602.925	607.644	606.994	377.813	378.07	381.764	448.485	452.43	465.444	375.736	419.07	434.113	548.166	547.738	551.494	212.199	218.767	227.302	387.877	358.591	381.904	31.9247	53.6129	58.0689	47.7248	292.641	41.4461	34.2306	66.5613
351	HVO_2885	gltP2	D4GXL1	HALVD	SDF family transport protein (probable substrate glutamate/aspartate	4	6.62723	2.8036e-33	1.2686e-33	6.62923e-22	54.5478	45139.9	41.5658	40.6203	Filtered	53.5671	51.8861	45.4749	125.317	93.3293	Filtered	8.9119	20.67	Filtered	140.791	207.335	144.029	225.476	219.829	277.863	99.0066	98.3	142.424	205.514	209.373	138.513	Filtered	Filtered	37.8698	Filtered	Filtered	Filtered	Filtered	Filtered
352	HVO_2726	gltS	D4GW53	HALVD	glutamate--tRNA(Glu/Gln)ligase	27	8.72482	5.11402e-42	5.1919e-42	9.48756e-27	56.838	65287	391.772	346.27	353.14	350.204	351.876	352.867	300.258	314.667	319.181	290.782	288.591	292.342	167.431	147.704	134.294	219.485	229.633	243.477	132.589	140.396	134.72	271.692	267.606	235.96	276.757	384.831	278.064	294.706	343.988	241.262	282.508	363.027
353	HVO_2862	glyA1	D4GXG2	HALVD	serine hydroxymethyltransferase	22	12.2433	3.50123e-46	8.86387e-46	5.43493e-29	57.8347	44348.8	4950.19	4630.52	4683.26	5204.06	5211.1	5135.74	3483.59	3563.59	3684	4606.46	4683.58	4710.84	1922.13	1959.56	2010.46	2314.19	2322.27	2351.35	879.242	898.46	911.262	3001.27	2978.87	2960.52	1139.99	1396.23	1008.55	1104.98	1322.37	981.457	1056.51	1364.63
354	HVO_0054	glyS	D4GYP9	HALVD	glycine--tRNA ligase	16	9.115	1.4692e-45	3.17664e-45	1.1699e-28	57.6889	64951.7	422.657	474.303	577.818	440	424.906	444.333	296.387	296.392	293.029	361.199	391.007	348.282	213.066	241.171	246.532	389.258	398.03	405.077	214.919	191.006	171.239	434.533	471.382	467.042	530.804	663.563	476.923	549.619	669.088	466.827	545.457	510.941
355	HVO_1488	gnaD	D4GYD4	HALVD	D-gluconate dehydratase	16	11.0707	2.5109e-44	4.15024e-44	5.36424e-28	57.3971	45794.2	856.185	1163.64	827.357	657.374	602.787	691.755	2029.43	2110.38	2126.83	1255.58	1241.95	1284.97	553.989	385.715	581.016	776.239	925.47	817.857	621.847	597.095	620.505	1641.56	1810.27	1677.12	1929.97	2092.31	1263.43	1905.28	2045.12	1241.82	1866.95	2064.16
356	HVO_1830	gndA	D4GST8	HALVD	6-phosphogluconate dehydrogenase (NAD-dependent, decarboxylating	5	8.6439	4.99373e-39	3.38558e-39	4.08588e-25	56.0879	31983.3	526.174	503.276	491.667	480.622	332.099	501.212	367.36	380.195	361.119	455.457	455.209	446.09	381.785	384.695	380.037	418.274	399.025	424.296	232.34	259.29	278.401	412.524	432.812	406.224	322.688	609.115	194.924	456.949	438.669	114.911	385.297	700.389
357	HVO_2516	gpmI	D4GTU8	HALVD	phosphoglycerate mutase, 2,3-biphosphateglycerate-independent type	16	9.04624	1.11285e-40	9.37569e-41	5.07696e-26	56.5062	57235.3	519.576	537.864	523.222	511.68	470.094	398.028	334.779	342.66	347.344	350.328	380.498	351.94	275.939	254.905	292.173	490.392	472.066	449.448	223.916	242.523	207.028	577.282	613.51	516.47	676.274	717.59	437.257	698.627	691.048	367.767	600.135	760.954
358	HVO_0101	gptA1	D4GYU7	HALVD	probable phosphoribosyltransferase	4	4.96656	7.6819e-08	1.82902e-08	6.65384e-07	44.7061	22413.8	34.7897	55.6145	55.0259	57.8191	60.6457	61.1227	25.3241	24.1584	28.623	33.8974	32.6338	36.6721	Filtered	33.0926	21.1474	44.5351	Filtered	Filtered	16.4054	16.2963	Filtered	Filtered	55.0184	Filtered	Filtered	Filtered	21.3037	8.7848	Filtered	21.8391	17.8374	Filtered
359	HVO_0694	gptA2	D4GT40	HALVD	probable phosphoribosyltransferase	15	7.88433	5.13626e-45	1.00423e-44	2.28756e-28	57.5608	26984	214.929	221.94	197.795	257.716	246.933	219.546	147.749	149.989	142.951	144.114	148.18	138.363	110.147	131.544	105.928	147.679	129.489	131.79	86.4217	126.986	95.8711	144.426	146.309	140.228	242.825	397.332	176.813	239.009	294.325	211.114	274.402	298.079
360	HVO_1076	graD1	D4GVS0	HALVD	sugar nucleotidyltransferase	10	10.1882	9.86607e-31	3.93855e-31	1.88783e-20	53.8166	35852.6	1327.37	1514.07	1516.76	1358.53	1561.45	1614.99	593.237	675.915	705.464	895.936	1214.57	1119.7	782.411	810.06	813.401	802.361	964.854	832.828	446.788	429.815	475.089	1332.43	1364.64	1331.54	716.131	1112.72	699.572	775.201	1166.09	668.122	863.207	1102.52
361	HVO_A0586	graD3	D4GRP6	HALVD	sugar nucleotidyltransferase	10	6.99557	4.47022e-11	1.11269e-11	7.43033e-09	46.5455	43716.7	218.837	219.025	203.443	246.599	220.026	193.412	149.725	176.529	185.465	157.216	148.426	176.492	64.1214	57.4897	126.728	102.262	106.862	103.785	128.303	130.747	148.726	156.728	154.423	88.9825	74.6401	149.922	164.24	71.6181	104.254	83.891	73.2716	88.9061
362	HVO_1592	grpE	Q1XBW3	HALVD	DnaJ/DnaK ATPase stimulator GrpE	12	7.54676	2.43363e-43	3.24484e-43	1.82419e-27	57.1603	25039.8	75.2112	71.7987	83.0234	72.093	77.5106	87.0059	86.1942	90.4264	97.9506	60.4421	66.445	65.498	101.513	89.019	99.917	121.401	128.985	115.802	76.2189	74.8729	70.0331	104.796	103.052	101.161	399.509	463.161	349.295	375.573	400.839	340.983	332.769	453.961
363	HVO_0337	grx1	D4GZW6	HALVD	glutaredoxin	3	7.48292	2.89497e-05	6.51287e-06	5.22366e-05	42.3948	9311.23	241.492	197.005	200.628	167.426	291.919	165.634	128.495	120.268	134.297	113.243	109.388	112.779	73.0811	75.0555	Filtered	144.972	154.048	155.793	119.845	80.2872	139.835	161.205	196.224	179.775	248.152	636.727	218.199	370.283	608.408	330.25	211.055	381.811
364	HVO_0251	grx2	D4GZJ6	HALVD	glutaredoxin	5	5.66665	3.39348e-06	7.81908e-07	9.15076e-06	43.4087	9733.91	14.5828	12.1945	33.434	36.1293	50.7262	54.0428	39.8504	52.3564	75.7417	49.2433	50.8269	50.7598	Filtered	Filtered	Filtered	Filtered	Filtered	Filtered	12.069	11.2348	Filtered	Filtered	Filtered	Filtered	144.319	98.1587	90.5393	90.5952	186.606	124.109	136.603	57.1875
365	HVO_1081	grx3	D4GVS8	HALVD	glutaredoxin	4	7.30165	5.03715e-36	2.63037e-36	1.8903e-23	55.3008	12782.2	126.272	114.108	115.095	146.987	152.282	146.173	96.9339	97.6126	101.68	91.0989	100.261	94.0349	55.1206	46.2703	51.9829	130.256	118.281	121.77	73.0507	57.523	64.9578	113.482	82.9434	76.3308	469.681	752.73	596.622	646.966	754.851	578.216	608.641	569.807
366	HVO_2396	grx4	D4GWP3	HALVD	glutaredoxin	6	7.70985	3.8151e-30	1.47301e-30	4.11742e-20	53.6429	8873.82	172.348	154.62	157.005	406.837	414.94	410.315	134.928	120.578	131.196	171.022	144.29	176.5	80.7374	79.3868	81.3967	246.251	238.703	248.702	79.8062	87.7212	126.312	271.06	464.873	181.688	273.865	367.256	222.293	265.955	402.946	217.315	292.831	376.58
367	HVO_1668	gshA	D4GZN2	HALVD	glutamate--cysteine ligase	10	6.09174	1.63589e-29	6.18485e-30	9.5621e-20	53.4538	39907	74.8702	70.765	61.2487	65.5473	72.6628	67.5078	57.6923	56.4524	61.9347	68.4665	60.6083	68.9314	32.7633	17.8186	31.9575	33.9594	38.1049	31.8397	35.7548	40.7461	36.959	37.5725	53.437	50.5091	104.086	146.593	105.979	111.949	152.136	104.261	106.343	137.747
368	HVO_0647	guaAa1	D4GSQ7	HALVD	GMP synthase (glutamine-hydrolyzing) subunit A	2	6.13195	3.99702e-07	9.40474e-08	1.98736e-06	44.1909	20056	Filtered	Filtered	Filtered	Filtered	Filtered	Filtered	35.4145	21.8839	40.6562	16.9312	9.1613	6.6564	111.688	Filtered	Filtered	Filtered	Filtered	Filtered	46.2196	55.5034	95.9243	Filtered	Filtered	Filtered	103.89	276.673	124.73	106.313	198.203	126.176	102.533	182.57
369	HVO_0208	guaAa2	D4GZF3	HALVD	glutamine amidotransferase (homolog to GMP synthase subunit A	10	6.39235	4.46565e-29	1.66318e-29	1.71327e-19	53.322	26166.7	42.8879	60.0866	64.7017	55.915	60.0598	45.2224	35.1102	42.0963	43.2671	39.9039	55.7752	57.9771	44.2122	52.9321	67.1877	53.7444	65.793	Filtered	111.294	128.903	103.653	74.2364	38.2601	Filtered	147.638	166.673	78.7364	127.055	210.261	92.1219	115.764	190.311
370	HVO_2625	guaAb	D4GUG8	HALVD	GMP synthase (glutamine-hydrolyzing) subunit B	24	10.9423	1.74036e-52	2.67747e-51	2.55403e-32	59.2527	33847.8	1316.01	1282.95	1256.75	1241.06	1350.7	1242.32	959.689	975.724	937.48	914.405	918.156	944.951	656.91	664.169	685.755	754.298	868.127	768.008	506.282	518.689	519.122	732.529	773.62	741.562	1569.72	1892.37	1178.88	1617.23	1798.53	1142.87	1566.61	1818.77
371	HVO_1273	guaB1	D4GX92	HALVD	inosine-5'-monophosphate dehydrogenase	25	9.75483	1.03673e-44	1.89358e-44	3.33476e-28	57.4885	53286.5	936.155	880.28	877.359	835.661	831.457	830.403	376.39	325.546	344.239	444.821	446.789	450.818	390.851	408.2	436.376	514.166	499.286	477.588	195.833	221.074	208.443	524.523	457.43	415.147	676.642	778.514	458.298	676.503	675.245	420.06	526.067	746.622
372	HVO_A0584	guaB2	D4GRP4	HALVD	inosine-5'-monophosphate dehydrogenase	9	6.50899	0.000394675	8.44224e-05	0.000899462	40.2204	37766	560.131	545.257	540.06	389.26	371.394	188.793	39.416	31.9802	34.676	Filtered	Filtered	126.565	Filtered	Filtered	Filtered	Filtered	Filtered	143.993	14.5877	15.3822	10.7175	Filtered	Filtered	Filtered	45.3262	Filtered	58.2598	Filtered	Filtered	38.2838	Filtered	Filtered
373	HVO_1573	gyrA	D4GZ02	HALVD	DNA gyrase subunit A	31	8.76921	4.15519e-38	2.57686e-38	1.31462e-24	55.8505	94852.8	566.24	485.138	488.731	496.655	472.669	459.574	394.313	372.366	415.338	362.514	360.477	399.151	240.089	234.807	244.659	325.01	312.569	332.213	260.896	256.781	238.303	373.647	381.687	364.073	958.521	1337.37	486.214	945.447	730.249	476.272	905.01	1351.43
374	HVO_1572	gyrB	D4GZ01	HALVD	DNA gyrase subunit B	32	8.45789	8.50865e-51	7.77888e-50	1.95889e-31	58.8824	71213.1	249.471	259.074	258.662	227.634	222.411	208.499	172.351	174.238	188.874	178.816	178.217	181.64	125.916	125.368	126.416	230.229	223.33	240.469	153.125	153.573	145.171	208.339	259.391	236.149	315.629	387.785	284.818	352.82	388.168	286.382	326.734	509.262
375	HVO_2389	hadL	D4GWN7	HALVD	haloacid dehalogenase, type II	5	8.00107	4.01943e-14	1.04673e-14	1.37965e-10	47.9206	25595.1	420.712	393.971	391.703	863.044	849.445	833.633	178.909	144.868	167.807	568.792	561.74	538.051	159.992	137.422	151.803	385.508	368.711	392.754	133.194	147.353	144.512	677.862	638.48	684.129	108.005	181.152	50.8873	110.582	126.147	44.868	88.1146	Filtered
376	HVO_1893	ham1	D4GSZ4	HALVD	XTP/dITP diphosphatase	7	7.3572	7.71095e-41	6.67615e-41	4.15542e-26	56.5461	22995.2	157.162	149.258	140.177	213.746	208.799	211.202	148.382	155.678	156.158	144.408	144.743	177.215	59.0959	56.2277	87.6317	96.4389	119.392	127.62	70.3351	77.5887	74.8033	93.3721	119.403	197.114	312.007	460.138	221.108	314.111	432.815	259.453	295.688	430.395
377	HVO_1018	han	D4GVJ5	HALVD	Hef-associated 3' exonuclease Han	34	11.4092	3.9287e-46	9.82176e-46	5.77974e-29	57.823	69793.1	1072.04	1014.18	1084.51	1070.11	966.126	975.243	828.587	834.803	842.06	742.342	752.801	754.955	3157.08	3204.18	3278.6	4150.6	4158.94	4168.55	2395.83	2421.87	2461.92	4689.86	4503.35	4286.86	1859.94	2377.8	1304.35	1738.26	2278.04	1464.43	1847.75	2360.66
378	HVO_2815	hbd1	D4GX56	HALVD	3-hydroxyacyl-CoA dehydrogenase / enoyl-CoA hydratase	17	7.57111	6.48209e-37	3.62635e-37	6.02926e-24	55.5379	71034.7	126.266	142.431	137.568	177.292	206.401	156.338	147.132	161.75	149.53	109.263	103.992	108.075	61.3178	73.1092	74.0616	101.63	62.944	102.771	107.091	120.038	110.123	110.687	90.1951	143.131	190.542	155.84	199.27	202.716	161.681	190.142	199.711	163.607
379	HVO_A0097	hbd2	D4GQC9	HALVD	3-hydroxyacyl-CoA dehydrogenase / enoyl-CoA hydratase	21	6.46024	6.47271e-35	3.15105e-35	7.90235e-23	55.0007	70288.1	129.131	165.666	159.951	63.8032	111.676	72.3411	155.155	151.905	161.06	107.07	107.502	116.738	96.2758	121.929	134.034	145.596	78.9924	79.7449	174.216	162.768	156.485	195.548	130.951	157.042	33.9547	Filtered	44.7762	34.4104	Filtered	47.904	49.4613	Filtered
380	HVO_1444	hbd3	D4GY50	HALVD	3-hydroxyacyl-CoA dehydrogenase	13	9.95287	9.8276e-42	9.5879e-42	1.35296e-26	56.7682	30849.7	405.109	489.802	445.967	462.701	518.398	435.116	614.282	628.241	645.74	481.728	482.027	504.273	235.941	259.617	235.469	354.659	321.997	405.04	363.589	360.345	295.118	860.232	854.017	836.465	1009.81	1153.09	891.129	974.248	1219.32	859.383	940.546	1201.53
381	HVO_A0524	hbd4	D4GRI6	HALVD	3-hydroxyacyl-CoA dehydrogenase	4	6.05055	6.43473e-42	6.43473e-42	1.07483e-26	56.8135	31368.3	99.149	104.186	101.381	89.8532	91.1925	89.5705	90.4074	89.8677	82.6519	46.0902	47.0962	40.2649	40.0776	38.5939	40.8174	38.8784	34.0675	31.324	60.2802	54.7653	53.3756	Filtered	35.4207	Filtered	83.2703	121.324	105.826	71.8932	93.3125	100.072	76.388	71.7191
382	HVO_1119	hcpC	D4GW60	HALVD	halocyanin	1	8.09977	6.24893e-32	2.62836e-32	3.87936e-21	54.1649	17791.1	Filtered	Filtered	Filtered	Filtered	Filtered	Filtered	Filtered	Filtered	Filtered	Filtered	Filtered	Filtered	123.949	100.57	120.238	599.394	637.364	649.083	644.212	575.946	588.331	949.274	966.848	953.095	98.9292	Filtered	102.134	111.312	142.688	106.502	104.731	167.271
383	HVO_1228	hcpE	D4GX08	HALVD	DUF5059 domain / halocyanin domain protein	16	11.3772	1.75094e-44	3.0451e-44	4.41914e-28	57.4344	83701.9	195.684	191.342	191.244	148.356	137.325	152.969	394.782	394.34	408.584	758.911	766.016	795.614	1703.62	1727.7	1804.18	1537.33	1529.16	1396.07	4965.62	5013.74	5078.81	17556	17075.2	16710.1	2197.32	2709.85	1648.2	2226.77	2609.73	1597.9	2092.01	2631.57
384	HVO_2150	hcpG	D4GV83	HALVD	halocyanin	2	6.13938	0.0301631	0.00548669	0.0651317	25.3009	37733.6	Filtered	Filtered	Filtered	Filtered	Filtered	Filtered	Filtered	Filtered	Filtered	Filtered	Filtered	Filtered	Filtered	Filtered	Filtered	103.885	91.7591	89.2266	49.0362	51.8537	53.2773	Filtered	75.103	Filtered	Filtered	Filtered	Filtered	Filtered	Filtered	Filtered	Filtered	Filtered
385	HVO_0522	hda1	D4GS57	HALVD	HdaI-type histone deacetylase	9	5.99629	1.36012e-38	8.90425e-39	7.09602e-25	55.9761	36357.4	113.898	64.739	69.3884	112.259	122.922	245.185	41.9672	67.9352	62.9266	74.3292	57.8463	55.1083	55.7421	63.7817	64.6357	104.885	66.5523	65.4207	45.0735	69.1534	45.1382	Filtered	Filtered	Filtered	10.5608	Filtered	64.0309	18.8013	Filtered	Filtered	Filtered	Filtered
386	HVO_1279	hdrA	P15093	HALVD	dihydrofolate reductase	6	7.35676	1.61852e-14	4.25925e-15	8.21906e-11	48.0865	17979.9	344.697	328.886	183.931	180.491	175.784	326.064	91.1495	109.949	109.297	103.731	106.997	102.271	131.008	87.3801	139.034	155.778	148.156	152.945	66.9326	113.613	107.129	Filtered	216.449	198.251	188.491	291.46	166.473	179.578	307.545	154.932	172.116	326.818
387	HVO_2919	hdrB	D4GXT3	HALVD	dihydrofolate reductase	8	5.92161	0.000473626	0.000100986	0.00116263	39.9656	21111.2	46.8135	Filtered	Filtered	Filtered	Filtered	Filtered	36.2314	38.9309	38.4492	63.8788	43.8377	41.5961	Filtered	22.6379	Filtered	Filtered	Filtered	Filtered	35.9198	37.9418	33.0087	Filtered	Filtered	Filtered	81.4255	81.7825	75.831	103.07	100.821	51.3947	97.4491	136.373
388	HVO_3010	hef	D4GYC2	HALVD	ATP-dependent RNA helicase/nuclease Hef	28	7.27799	1.04363e-19	3.02942e-20	6.93556e-14	50.1495	93956.6	171.159	169.33	174.081	154.619	147.107	152.074	122.183	138.074	124.03	112.68	112.071	112.806	75.9494	75.6622	89.1756	108.191	147.965	113.394	104.788	99.9852	100.09	133.642	116.115	111.294	108.099	137.485	94.1755	103.751	137.571	103.074	114.724	126.152
389	HVO_1703	hel2	D4H048	HALVD	probable DEAD/DEAH box helicase	15	4.46041	3.2349e-13	8.2946e-14	4.5002e-10	47.5318	86630.3	27.8293	33.0471	Filtered	33.9317	30.98	26.5387	31.1948	28.906	28.2754	35.5952	25.6311	42.3879	Filtered	Filtered	50.0124	45.5635	14.1754	8.7383	11.2646	17.0369	16.6158	Filtered	Filtered	15.0386	10.5517	Filtered	3.9069	Filtered	Filtered	Filtered	Filtered	Filtered
390	HVO_0014	hel308a	D4GYK9	HALVD	ATP-dependent DNA helicase Hel308a	30	7.57941	6.7813e-28	2.43494e-28	8.38471e-19	52.9588	90355.1	135.411	122.544	111.161	159.879	123.538	107.487	109.389	115.706	107.837	132.366	124.281	129.329	66.0131	78.4763	95.9952	109.174	94.7984	117.942	90.389	96.2141	95.177	135.787	148.658	149.056	276.609	256.369	229.96	271.923	267.193	233.188	272.096	287.026
391	HVO_0971	hel308b	D4GV78	HALVD	ATP-dependent DNA helicase Hel308b	6	5.76433	0.0195002	0.0036415	0.0404784	28.8064	68577.5	46.0297	Filtered	53.4901	80.1226	103.688	Filtered	90.4401	85.322	47.1599	133.702	51.9568	57.2093	54.9835	Filtered	Filtered	33.9235	Filtered	Filtered	43.6196	Filtered	74.3228	Filtered	Filtered	34.9418	Filtered	Filtered	20.3283	Filtered	Filtered	Filtered	128.651	Filtered
392	HVO_2311	hemA	D4GWE6	HALVD	glutamyl-tRNA reductase	9	5.3276	0.00608358	0.00120348	0.0272371	34.423	49252.4	79.0381	Filtered	Filtered	Filtered	Filtered	Filtered	3.3501	17.4396	16.6861	15.492	Filtered	Filtered	Filtered	58.1387	Filtered	78.2258	83.2641	Filtered	26.8849	27.6479	27.0808	Filtered	Filtered	Filtered	50.2423	99.9992	23.7789	41.7317	58.6583	30.8489	26.4638	Filtered
393	HVO_0087	hemB	D4GYT2	HALVD	porphobilinogen synthase	16	9.63316	3.22351e-44	5.13706e-44	6.13582e-28	57.3712	35319.5	578.674	676.513	577.969	577.357	583.981	573.611	425.716	470.142	441.946	474.594	432.256	483.595	265.675	264.935	272.775	485.252	463.039	471.535	252.284	258.167	257.904	607.94	691.963	600.573	451.128	631.326	375.806	425.011	633.217	368.011	385.109	751.431
394	HVO_0078	hemC	D4GYS3	HALVD	hydroxymethylbilane synthase (porphobilinogen deaminase	19	7.85863	1.89335e-34	8.95199e-35	1.44544e-22	54.873	39301.9	160.138	153.204	145.552	179.582	170.342	160.886	144.329	147.198	155.223	140.254	133.363	117.85	107.382	135.902	118.847	285.391	365.533	284.04	147.157	149.944	150.151	260.141	261.34	218.555	291.576	312.107	271.031	248.162	397.174	254.994	280.786	455.63
395	HVO_0076	hemD	D4GYS1	HALVD	uroporphyrinogen-III synthase	8	6.88382	0.00040811	8.72029e-05	0.000942249	40.1754	25499.1	Filtered	Filtered	Filtered	107.015	Filtered	95.2731	88.2688	71.9953	73.3942	63.5039	70.7976	97.45	66.2872	Filtered	Filtered	Filtered	Filtered	Filtered	83.46	81.9086	93.8382	Filtered	Filtered	Filtered	128.469	210.155	80.412	139.526	135.568	85.3802	125.948	276.73
396	HVO_0081	hemL	D4GYS6	HALVD	glutamate-1-semialdehyde 2,1-aminomutase	17	9.14222	1.39413e-47	4.76627e-47	9.76562e-30	58.1584	47811.1	790.568	680.883	678.913	599.818	537.52	538.496	514.655	535.051	546.236	654.423	627.042	656.996	563.418	548.154	509.155	671.418	669.347	626.958	450.508	436.532	398.905	570.885	635.461	651.202	416.091	450.712	342.689	414.144	481.677	313.306	416.873	518.073
397	HVO_1871	hemQ	D4GSX4	HALVD	coproheme decarboxylase HemQ	23	10.4643	7.85218e-35	3.79333e-35	8.80867e-23	54.9778	56088.7	581.614	583.298	572.502	553.418	563.379	539.004	609.273	640.206	634.247	580.682	624.91	595.78	454.465	438.036	527.255	1136.9	1123.86	937.37	687.324	724.977	720.355	2290.73	2263.63	2208.82	762.179	779.531	840.295	839.7	739.258	799.141	780.95	676.695
398	HVO_1346	hflX	D4GXM6	HALVD	ribosome-associating GTPase HflX	16	7.62222	1.37751e-24	4.44357e-25	7.64158e-17	51.8906	48211.8	227.597	223.263	81.788	174.003	201.787	173.219	133.969	130.361	138.543	159.83	153.793	188.782	127.835	155.991	146.744	248.134	236.367	256.208	137.559	132.229	131.193	170.538	253.714	236.487	53.712	110.226	84.4478	97.9929	90.8711	87.7634	94.5932	138.896
399	HVO_2988	hisA	D4GY74	HALVD	1-(5-phosphoribosyl)-5-[(5-phosphoribosylamino)methylideneamino] imidazole-4-carboxamide isomerase	8	8.22288	1.79565e-32	7.84126e-33	1.90451e-21	54.3198	24673.4	419.323	338.347	380.215	403.62	340.873	334.513	223.196	225.167	229.271	233.829	221.374	277.352	206.835	185.579	154.368	293.778	410.764	416.852	124.031	128.503	87.2048	314.493	659.414	349.012	168.127	222.488	157.076	189.73	244.734	155.446	188.37	278.937
400	HVO_1295	hisC	P17736	HALVD	histidinol-phosphate aminotransferase	16	7.72616	1.68129e-31	6.84147e-32	6.83419e-21	54.0408	39417.6	144.482	121.168	139.693	168.137	160.516	148.871	133.442	130.369	135.784	113.57	120.775	140.872	90.0725	86.9211	95.2401	104.447	127.632	119.637	98.9188	97.6737	90.5798	204.438	135.178	150.326	202.877	218.362	163.175	190.391	247.138	160.406	162.128	267.001
401	HVO_2675	hisD	D4GV52	HALVD	histidinol dehydrogenase	15	8.90653	1.91431e-36	1.0292e-36	1.10175e-23	55.4131	45434	471.039	378.201	457.35	462.967	532.541	394.715	234.436	242.838	245.333	256.093	256.176	258.5	155.787	171.017	172.959	300.521	358.851	313.798	158.748	183.615	171.887	424.664	424.361	407.597	324.28	390.011	289.443	351.816	513.74	269.616	251.894	435.812
402	HVO_0435	hisE	D4GRX6	HALVD	phosphoribosyl-ATP pyrophosphatase	4	5.91785	0.000257585	5.56639e-05	0.000511163	40.7343	11346.5	Filtered	49.9374	51.5781	49.5428	49.3621	56.7353	75.6227	43.4602	66.4109	41.0167	77.6579	24.3771	Filtered	Filtered	Filtered	Filtered	49.2069	Filtered	Filtered	Filtered	15.2431	Filtered	Filtered	Filtered	74.9176	142.924	89.4411	91.7871	79.3693	82.0001	89.1634	Filtered
403	HVO_1044	hisF	D4GVM0	HALVD	imidazole glycerol-phosphate synthase subunit HisF	11	8.78662	7.46466e-32	3.11352e-32	4.29423e-21	54.1427	29163.3	657.727	656.768	638.667	581.599	583.976	574.272	425.615	432.219	419.237	484.72	485.72	542.752	280.967	275.984	282.423	272.484	273.501	286.827	224.089	220.611	221.4	366.041	358.69	370	154.178	216.416	130.585	164.599	235.333	161.215	167.834	287.239
404	HVO_0161	hisG	D4GZA5	HALVD	ATP phosphoribosyltransferase	17	8.10945	7.73147e-40	5.80223e-40	1.46644e-25	56.2943	30445.5	677.617	676.609	625.449	690.812	668.066	598.042	611.152	600.514	609.902	588.767	575.64	570.805	361.644	374.67	399.653	394.461	261.197	245.592	380.542	366.315	222.597	503.77	446.137	517.336	618.942	769.548	535.654	626.639	708.722	524.896	624.032	462.698
405	HVO_0448	hisH	D4GRY9	HALVD	imidazole glycerol-phosphate synthase subunit HisH	3	9.07811	2.38519e-37	1.38674e-37	3.46016e-24	55.6523	23393.8	873.898	805.787	801.842	915.834	887.71	888.323	406.827	374.623	409.586	487.195	572.961	528.326	291.522	318.386	309.59	392.832	419.549	434.109	206.454	208.326	218.437	652.117	657.501	677.72	748.099	1027.98	543.942	783.913	1038.04	544.564	730.793	985.397
406	HVO_1854	hisS	D4GSV7	HALVD	histidine--tRNA ligase	23	9.55811	8.21529e-48	2.93403e-47	7.37487e-30	58.211	47161.8	444.465	433.829	364.229	402.163	421.383	409.769	380.828	381.889	368.678	285.841	307.221	350.289	294.354	295.953	272.986	368.662	425.496	358.496	260.653	262.794	267.246	404.88	466.94	406.401	459.775	579.654	445.623	442.868	544.482	448.049	416.206	579.622
407	HVO_0230	hit1	D4GZH5	HALVD	histidine triad family protein (homolog to bis(5'-nucleosyl)-tetraphosphatase	4	5.98309	0.00048036	0.000102313	0.00118636	39.9448	14334.8	Filtered	Filtered	Filtered	Filtered	Filtered	Filtered	6.1197	9.1696	98.7213	Filtered	Filtered	Filtered	Filtered	Filtered	Filtered	Filtered	Filtered	Filtered	Filtered	Filtered	Filtered	Filtered	Filtered	Filtered	117.344	149.942	60.7905	125.197	142.339	64.5511	65.8273	149.966
408	HVO_2601	hit2	D4GUC0	HALVD	histidine triad family protein (homolog to bis(5'-nucleosyl)-tetraphosphatase	4	5.09082	1.51774e-10	3.74519e-11	1.50689e-08	46.28	20724.6	Filtered	Filtered	Filtered	Filtered	Filtered	22.2214	24.5588	32.8843	23.0627	30.5705	44.2442	22.4045	11.3703	Filtered	Filtered	18.5009	Filtered	Filtered	35.6079	28.8833	23.1265	Filtered	Filtered	Filtered	69.6874	54.6288	42.6891	76.3061	75.3155	47.9073	46.5913	Filtered
409	HVO_2583	hmgA	Q59468	HALVD	hydroxymethylglutaryl-CoA reductase (NADPH	8	8.12896	2.57748e-46	6.69475e-46	4.61516e-29	57.8657	41084.9	195.862	245.358	219.318	295.403	289.116	284.315	121.871	120.083	128.739	132.668	180.742	179.079	178.331	168.806	181.349	214.535	209.025	191.884	153.761	131.956	109.409	207.553	236.801	242.918	308.288	457.595	221.192	314.793	430.602	213.968	253.142	500.137
410	HVO_2419	hmgB	D4GWR6	HALVD	hydroxymethylglutaryl-CoA synthase	28	9.76363	8.70176e-32	3.6182e-32	4.68775e-21	54.1235	50103.5	424.806	371.577	397.876	309.385	284.197	266.546	437.256	398.68	420.04	381.353	382.288	396.008	286.26	279.591	285.13	349.422	316.257	272.584	311.082	273.221	320.962	703.482	510.317	608.124	1065.19	1729.64	864.831	1092.77	1456.95	863.021	1055.59	1668.6
411	HVO_0358	hom1	D4GZY5	HALVD	homoserine dehydrogenase	9	9.6598	1.86731e-38	1.20084e-38	8.45172e-25	55.9405	32421.9	1140.44	1080.77	917.676	1028.04	987.541	999.632	560.431	501.982	571.367	776.374	795.814	797.399	557.31	488.788	501.734	671.396	683.956	699.451	273.908	215.211	225.323	737.477	750.885	624.097	170.324	214.245	121.309	152.289	202.893	127.274	178.472	251.943
412	HVO_0601	hom2	D4GSJ6	HALVD	homoserine dehydrogenase	6	7.80387	1.3005e-39	9.56248e-40	1.95054e-25	56.237	32255.6	718.274	566.537	546.103	317.614	317.571	354.898	164.805	164.376	168.391	294.976	293.055	294.056	271.819	333.169	302.455	199.29	218.942	200.56	112.215	108.598	104.859	229.606	216.117	232.988	47.1038	166.52	54.4393	103.107	145.419	41.2745	50.0472	147.341
413	HVO_0450	hsp20A	D4GRZ1	HALVD	Hsp20-type molecular chaperone	12	9.91864	5.55838e-44	8.39001e-44	8.22703e-28	57.3145	15169.5	233.243	243.522	213.241	394.961	291.751	377.077	212.556	174.733	217.216	196.338	209.762	234.276	885.787	991.484	1010.34	1505.92	1383.91	1612.84	1719.18	1703.23	1782.26	1726.29	1402.86	1454.88	323.436	781.682	305.122	386.888	465.215	321.491	354.123	591.817
414	HVO_0451	hsp20B	D4GRZ2	HALVD	Hsp20-type molecular chaperone	4	8.52718	0.00599348	0.00118624	0.0269432	34.4634	16997.8	Filtered	Filtered	357.122	Filtered	249.442	Filtered	Filtered	121.837	142.647	Filtered	197.681	Filtered	371.93	604.072	385.156	502.44	490.185	518.578	330.912	349.436	341.108	Filtered	444.465	Filtered	Filtered	Filtered	Filtered	Filtered	Filtered	Filtered	Filtered	Filtered
415	HVO_0482	hsp20C	D4GS22	HALVD	Hsp20-type molecular chaperone	5	6.19344	1.91678e-10	4.72696e-11	1.72626e-08	46.228	13333.5	Filtered	Filtered	Filtered	Filtered	Filtered	1.9849	65.7688	62.7805	76.0941	92.5112	104.425	93.1857	38.9992	35.8934	29.7146	Filtered	Filtered	176.652	159.139	161.859	163.582	Filtered	281.543	Filtered	49.8472	Filtered	89.3005	111.09	Filtered	80.4804	99.6661	Filtered
416	HVO_0766	hsp20D	D4GTR3	HALVD	Hsp20-type molecular chaperone	9	8.31135	8.59614e-50	5.92837e-49	6.6141e-31	58.6589	17748.2	62.1419	130.06	110.889	191.22	145.332	204.401	140.26	127.011	187.118	184.513	163.566	200.422	199.509	160.034	186.807	569.194	563.09	521.658	407.347	486.063	404.826	648.524	639.642	473.276	309.028	310.85	309.764	309.138	353.704	328.083	277.522	406.269
417	HVO_2303	hsp20E	D4GWH3	HALVD	Hsp20-type molecular chaperone	4	7.3405	3.71317e-25	1.22043e-25	3.48991e-17	52.0803	13478.1	Filtered	117.779	117.494	209.824	116.348	119.574	82.6557	71.5488	88.2695	77.8395	99.2655	94.8948	217.019	144.027	146.607	409.87	244.264	253.327	252.255	224.371	205.107	247.041	264.654	454.387	137.091	169.497	186.532	160.429	178.245	128.655	152.344	193.682
418	HVO_0520	hstA	D4GS56	HALVD	archaeal histone	4	7.75785	1.03016e-31	4.25248e-32	5.16289e-21	54.1024	15761.8	218.667	232.06	222.39	386.696	388.416	391.855	178.23	135.193	141.333	241.425	242.284	232.463	76.4913	52.0542	61.3327	187.889	194.163	176.856	94.5212	103.434	98.5359	170.047	160.293	160.129	444.599	580.385	362.192	366.771	633.534	343.224	367.425	570.41
419	HVO_0102	htpX1	D4GYU8	HALVD	HtpX-like protease	6	7.39919	2.2625e-38	1.44338e-38	9.39641e-25	55.919	32763.1	144.548	32.3788	23.7404	76.8498	88.1412	81.1464	41.5266	38.8647	37.0473	79.1881	40.9088	44.0403	253.51	273.605	294.599	572.819	579.68	554.522	316.2	326.878	325.872	1017.97	1029.36	1018.96	178.84	182.545	113.667	148.582	114.927	66.4189	166.224	195.984
420	HVO_2904	htpX2	D4GXQ2	HALVD	HtpX-like protease	5	6.30167	1.1085e-15	2.99391e-16	1.76009e-11	48.5661	34744.2	Filtered	Filtered	Filtered	Filtered	Filtered	Filtered	Filtered	Filtered	Filtered	5.16	11.0653	Filtered	83.7214	81.2787	61.7914	103.096	100.505	127.539	94.4702	91.5158	100.384	173.635	238.623	171.816	Filtered	Filtered	Filtered	Filtered	Filtered	Filtered	Filtered	Filtered
421	HVO_A0045	htpX3	D4GQ77	HALVD	HtpX-like protease	3	7.35875	0.0139083	0.00267339	0.0348782	31.2233	32584.9	Filtered	Filtered	Filtered	Filtered	Filtered	Filtered	Filtered	Filtered	6.1726	Filtered	Filtered	Filtered	192.2	191.056	177.139	274.874	255.319	264.59	163.525	132.225	146.425	281.474	265.031	301.236	194.352	Filtered	Filtered	Filtered	Filtered	Filtered	Filtered	Filtered
422	HVO_3005	htr15b	D4GYB1	HALVD	transducer protein Htr15	1	5.19122	0.0555689	0.00983085	0.257115	21.6542	53670.9	Filtered	Filtered	Filtered	Filtered	Filtered	Filtered	Filtered	Filtered	Filtered	56.6146	Filtered	Filtered	Filtered	Filtered	Filtered	Filtered	Filtered	Filtered	Filtered	22.8056	36.5318	Filtered	Filtered	Filtered	Filtered	Filtered	Filtered	Filtered	Filtered	Filtered	Filtered	Filtered
423	HVO_2918	hts	D4GXT2	HALVD	thymidylate synthase	9	7.83345	4.78173e-38	2.94714e-38	1.42076e-24	55.8347	37488.4	229.552	250.748	259.846	224.92	204.67	203.872	175.975	170.645	192.738	173.469	171.832	170.121	144.255	129.928	127.391	156.46	168.48	156.114	120.615	114.457	125.33	190.051	194.155	208.475	228.741	228.988	163.654	224.945	212.071	176.571	235.835	210.673
424	HVO_A0561	hutG	D4GRM2	HALVD	formimidoylglutamase	15	6.95086	3.88737e-44	6.14604e-44	6.78635e-28	57.3517	32842.2	58.9234	63.0736	68.1196	78.4801	79.4793	75.9246	78.836	83.5377	73.2859	101.724	114.294	137.4	65.9565	52.2398	61.0311	86.3795	73.4881	66.7913	83.2496	81.477	77.832	220.557	218.01	142.28	206.525	Filtered	225.784	262.037	85.8498	218.95	242.991	Filtered
425	HVO_A0559	hutH	D4GRM0	HALVD	histidine ammonia-lyase	22	7.91676	2.61809e-35	1.30415e-35	4.75462e-23	55.1077	55578.3	218.133	117.6	120.036	171.13	174.659	154.428	159.362	165.634	159.891	211.495	181.228	214.935	58.995	75.5403	66.2727	137.212	163.953	120.018	89.0675	69.8489	94.5295	269.688	259.844	267.989	408.344	121.089	549.527	378.182	189.766	517.471	375.281	145.475
426	HVO_A0560	hutI	D4GRM1	HALVD	imidazolonepropionase	12	6.83707	3.07624e-40	2.43181e-40	8.8517e-26	56.3954	42409	81.2626	74.798	70.3461	90.8086	92.5466	80.9777	87.3348	93.6275	91.234	143.602	133.575	136.309	44.808	34.9092	41.1677	69.0616	54.257	69.8873	68.5635	62.8762	65.3523	167.32	175.475	170.609	317.181	Filtered	298.375	323.693	Filtered	308.981	293.107	22.2576
427	HVO_A0562	hutU	D4GRM3	HALVD	urocanate hydratase	28	8.36424	1.74036e-52	2.67747e-51	2.55403e-32	59.2527	67981.8	132.723	142.398	170.78	188.876	157.051	154.115	172.87	187.75	188.234	247.915	268.649	275.157	98.8202	106.262	91.1989	154.007	197.132	130.505	99.287	77.2448	83.3862	286.285	262.903	278.298	488.942	219.642	547.368	480.341	89.3602	510.451	477.959	241.489
428	HVO_A0486	hypE1	D4GRE9	HALVD	HypE family protein	8	6.0935	2.30276e-35	1.15138e-35	4.42457e-23	55.1228	33850.6	130.393	118.9	116.883	107.576	96.892	112.589	102.319	107.809	114.141	78.9636	72.6662	74.9543	45.0354	45.2872	46.5727	36.9133	55.745	43.2156	62.8526	56.3357	57.1138	43.9557	47.8715	39.7142	37.0104	Filtered	51.2101	41.9078	72.4544	60.4643	50.8751	51.1795
429	HVO_2502	hypE2	D4GTS0	HALVD	HypE family protein	6	5.80614	1.0699e-06	2.49831e-07	3.94036e-06	43.8504	36007.7	74.3567	66.2369	82.901	126.016	88.04	85.3347	44.9788	42.4587	39.5502	68.1099	68.5566	78.6971	17.9221	50.8393	Filtered	214.964	Filtered	Filtered	45.6862	59.3247	Filtered	Filtered	Filtered	Filtered	32.9577	Filtered	46.0035	30.0626	Filtered	46.0588	24.1905	Filtered
430	HVO_A0379	hyuA2	D4GR47	HALVD	N-methylhydantoinase (ATP-hydrolyzing) A	17	7.05015	2.60998e-43	3.42293e-43	1.89442e-27	57.1529	72968.3	58.3403	61.5592	70.2108	48.0709	46.5685	49.8606	240.93	250.189	250.688	225.512	237.292	212.777	43.61	43.9708	44.2296	92.007	92.7496	92.4141	222.973	232.878	203.573	224.655	210.848	222.927	160.847	341.427	212.159	140.566	325.137	230.511	141.903	331.895
431	HVO_B0076	hyuA4	D4GP78	HALVD	N-methylhydantoinase (ATP-hydrolyzing) A	13	6.91655	1.97759e-32	8.57027e-33	2.01216e-21	54.3079	54030.7	94.0873	88.4019	91.5771	67.6356	55.813	50.4191	185.972	200.294	192.959	157.633	169.345	189.22	61.2003	60.9143	60.4605	96.9361	87.5121	72.9924	171.209	150.374	151.281	228.639	235.001	213.853	121.822	48.0563	124.186	81.6932	50.5367	123.121	90.4186	87.0994
432	HVO_A0378	hyuB2	D4GR46	HALVD	N-methylhydantoinase (ATP-hydrolyzing) B	27	8.05247	1.98075e-39	1.41482e-39	2.45743e-25	56.1905	64260.3	77.8216	68.5932	68.7578	53.5993	55.0242	53.8747	293.392	329.233	304.755	322.678	323.286	303.645	58.9299	57.0395	58.5918	94.6388	91.8353	102.247	258.559	239.682	265.245	314.882	278.352	305.049	169.014	355.934	300.992	185.546	335.581	307.983	180.935	347.016
433	HVO_A0377	hyuE	D4GR45	HALVD	hydantoin racemase	7	7.07869	1.04225e-34	5.00482e-35	1.03292e-22	54.9442	28562.5	75.2979	67.0376	69.5286	53.8499	59.8401	51.5528	154.357	125.097	164.383	180.811	181.375	162.619	Filtered	Filtered	44.8534	95.8529	120.555	105.625	158.143	199.714	211.518	369.248	208.795	327.894	146.781	224.005	173.697	127.856	217.291	130.558	139.552	192.798
434	HVO_2588	icd	D4GU92	HALVD	isocitrate dehydrogenase (NADP	29	12.7642	1.98851e-44	3.41375e-44	4.73194e-28	57.4212	45810.2	3624.14	3462.82	3445.21	3210.43	2964.87	3274.84	2879.54	3191.09	2725.11	2747.35	2757.06	2661.57	1562.24	1571.73	1643.1	1939.84	1969.41	1963.67	1801.22	1642.68	1544.7	2544.61	2278.98	2508.46	5566.64	9136.7	4339.97	5584.98	8794.61	4228.76	5402.19	8830.17
435	HVO_2506	idiA	D4GTS6	HALVD	isopentenyl-diphosphate delta-isomerase, type I	8	5.30589	3.99387e-19	1.14437e-19	1.56897e-13	49.9274	21749.8	Filtered	Filtered	Filtered	Filtered	Filtered	Filtered	27.4042	32.915	17.2806	Filtered	13.814	18.8149	42.648	87.1311	31.8922	36.4561	Filtered	Filtered	88.427	83.5604	72.8075	66.6061	Filtered	Filtered	50.9385	Filtered	45.4189	39.9987	Filtered	36.5559	31.2516	38.8812
436	HVO_2725	idsA1	D4GW51	HALVD	bifunctional short chain isoprenyl diphosphate synthase	19	9.7701	1.16135e-44	2.11154e-44	3.54435e-28	57.4768	38204.7	574.248	563.464	742.208	413.135	516.756	484.251	401.317	411.599	436.299	341.654	303.496	348.508	420.111	431.113	453.444	477.494	528.063	430.302	287.005	329.958	312.653	646.131	543.081	541.893	624.115	1091.87	499.056	506.846	861.797	462.786	593.023	1066.09
437	HVO_0303	idsA2	D4GZT2	HALVD	bifunctional short chain isoprenyl diphosphate synthase	5	5.69754	1.22721e-09	2.98956e-10	5.15372e-08	45.7992	29810.1	Filtered	Filtered	16.2601	Filtered	11.8072	Filtered	39.4992	29.8566	24.9222	26.8184	33.2386	28.6123	58.4614	52.6729	58.402	Filtered	Filtered	39.0907	18.32	43.5754	53.0496	Filtered	Filtered	Filtered	109.828	99.5535	109.76	132.835	159.268	101.954	140.395	180.109
438	HVO_1547	ileS	D4GYJ1	HALVD	isoleucine--tRNA ligase	35	8.33445	2.9487e-46	7.56077e-46	4.95877e-29	57.8521	117994	380.183	291	285.11	256.221	336.331	256.472	216.769	217.048	224.661	201.769	201.256	212.214	166.92	197.442	146.31	261.064	325.266	325.013	162.771	145.549	142.922	249.255	275.618	235.695	330.305	454.404	286.71	325.736	471.111	226.107	346.476	411.797
439	HVO_0464	ilvA1	D4GS04	HALVD	threonine ammonia-lyase	14	9.05629	2.77051e-39	1.93404e-39	2.955e-25	56.1533	43680.1	918.655	1008.35	932.027	794.362	971.082	817.941	326.287	348.768	299.715	395.293	396.851	394.508	456.972	422.573	455.303	164.594	141.315	118.658	140.976	128.392	97.895	187.765	1372.49	1264.29	275.467	389.853	200.933	283.185	396.956	198.378	269.842	368.314
440	HVO_1508	ilvB1	D4GYF4	HALVD	acetolactate synthase large subunit	17	8.83666	1.79281e-38	1.15665e-38	8.26394e-25	55.9451	62360.8	995.024	934.924	939.666	986.213	996.264	995.378	434.459	443.485	449.156	923.839	759.258	784.281	524.748	739.863	631.409	663.479	746.926	695.79	187.317	235.371	493.198	489.225	444.599	1065.92	165.643	214.042	148.594	163.466	814.386	424.472	119.127	206.044
441	HVO_1506	ilvC	D4GYF2	HALVD	ketol-acid reductoisomerase	20	9.83961	6.2981e-45	1.19395e-44	2.552e-28	57.5398	37873.3	2021.51	1766.29	2443.63	2379.62	2369.86	2395.56	1188.3	1185.18	1212.37	1601.1	1587.19	1587.62	1339.94	1351.14	1427.24	1897.76	2171.44	1892.69	588.521	603.799	594.958	1322.91	1289.15	1320.39	435.275	416.529	345.954	416.803	558.591	339.341	425.176	562.257
442	HVO_2646	ilvD	D4GUY2	HALVD	dihydroxy-acid dehydratase	28	9.94242	3.78571e-51	3.98496e-50	1.28052e-31	58.96	61862.6	1083.65	1120.53	1112.75	1026	1016.56	1031.24	723.862	718.549	749.52	1266.58	1274.22	1306.76	416.33	407.73	423.101	546.337	673.028	649.148	296.117	278.453	281.584	1085.83	1114.3	1018.17	103.942	193.688	114.628	108.085	148.75	103.005	102.992	201.004
443	HVO_0329	ilvE	D4GZV8	HALVD	branched-chain amino acid aminotransferase	30	12.1464	1.87118e-42	2.0619e-42	5.49902e-27	56.945	35016.7	2125.29	2112.93	2018.44	2423.47	2321.45	2334.23	2220.77	2207.66	2259.85	2855.1	2850.82	2907.42	883.33	909.818	1034.64	1482.67	1394.63	1412.63	763.757	775.22	779.388	2356.33	2147.78	2077.44	1735.49	2228.33	1754.06	1717.88	2171.17	1702.18	1699.88	1856.36
444	HVO_1507	ilvN	D4GYF3	HALVD	acetolactate synthase small subunit	16	9.20171	4.55171e-40	3.50132e-40	1.09694e-25	56.3525	23708.4	286.106	316.967	246.864	469.869	353.469	399.367	271.906	276.173	269.921	351.981	357.967	354.082	415.88	432.254	449.346	497.101	689.288	539.878	210.058	209.226	204.538	642.176	638.577	659.334	171.377	200.986	189.577	154.799	221.778	183.941	197.298	207.64
445	HVO_0729	ipp	D4GT97	HALVD	inorganic pyrophosphatase	9	9.96207	2.68196e-36	1.42468e-36	1.32965e-23	55.374	20372.4	1828.48	1271.74	1160.83	1035.32	990.415	990.246	743.465	773.845	769.961	635.909	497.623	604.986	513.826	523.016	449.291	628.008	668.784	680.774	271.219	271.518	302.554	734.24	737.038	756.994	1187.48	1595.98	1063.26	1204.07	1808.38	1066.95	1165.85	1662.47
446	HVO_0107	iscU	D4GYV3	HALVD	iron-sulfur cluster assembly protein	5	6.83513	1.27217e-37	7.59502e-38	2.44197e-24	55.7239	15463.1	50.5838	97.7425	106.261	195.663	198.786	211.323	91.917	92.1939	92.5067	135.325	138.026	87.7103	18.8943	Filtered	22.1772	Filtered	Filtered	103.654	20.9411	66.6494	71.1324	151.507	Filtered	148.461	223.403	217.161	233.285	207.869	212.038	229.083	194.271	146.076
447	HVO_B0044	iucA	D4GP46	HALVD	siderophore biosynthesis protein IucA	20	6.14744	4.22616e-27	1.46997e-27	2.45673e-18	52.7094	65816.1	Filtered	Filtered	24.7574	Filtered	Filtered	Filtered	14.5097	22.4172	18.8448	47.1945	57.7666	62.7868	Filtered	Filtered	Filtered	Filtered	Filtered	Filtered	35.3223	27.643	29.6793	172.403	153.716	158.784	105.631	72.8703	208.709	131.784	88.8399	169.297	139.389	33.3106
448	HVO_B0043	iucB	D4GP45	HALVD	probable N4-hydroxy-1-aminopropane O-acetyltransferase	6	6.5354	1.24273e-14	3.2768e-15	7.06836e-11	48.1344	23935.8	Filtered	Filtered	Filtered	25.0418	Filtered	Filtered	Filtered	Filtered	Filtered	Filtered	22.0775	Filtered	140.846	122.449	130.972	Filtered	141.037	Filtered	Filtered	90.2465	89.9688	33.297	41.3573	150.554	216.673	Filtered	96.844	244.133	Filtered	89.7986	94.304	105.877
449	HVO_B0041	iucC	D4GP43	HALVD	siderophore biosynthesis protein IucC	19	7.58915	2.22327e-23	6.96949e-24	4.06789e-16	51.4793	70146.8	674.15	633.658	626.809	1177.85	625.421	1160.34	15.2384	15.368	78.6101	56.1972	70.8729	69.9649	36.4722	Filtered	11.7561	890.621	903.437	850.342	44.3282	54.5548	57.7088	100.761	85.8702	94.8025	249.213	167.5	293.732	264.136	157.605	269.267	258.656	175.946
450	HVO_B0042	iucD	D4GP44	HALVD	probable 1,3-diaminopropane N-3-monooxygenase	5	5.7343	0.0199131	0.00371687	0.0411352	28.6466	52038.4	Filtered	Filtered	Filtered	Filtered	Filtered	Filtered	Filtered	Filtered	Filtered	Filtered	Filtered	Filtered	Filtered	Filtered	Filtered	Filtered	Filtered	Filtered	14.9745	Filtered	Filtered	Filtered	Filtered	Filtered	170.459	Filtered	65.6069	51.5992	Filtered	45.0486	58.4172	Filtered
451	HVO_1895	kae1	D4GSZ6	HALVD	KEOPS complex subunit Kae1/Bud32	17	7.12346	1.48164e-37	8.73154e-38	2.65721e-24	55.7066	59018.8	137.889	149.665	136.223	124.273	105.83	125.176	85.4418	91.6161	89.001	84.4298	74.0385	80.6575	69.3663	75.6215	86.2281	97.4392	96.5577	125.045	67.1312	60.672	64.8749	124.26	91.3058	86.3198	162.726	140.76	105.264	133.987	151.339	96.9028	137.386	164.607
452	HVO_1778	katG	D4GSA2	HALVD	catalase-peroxidase	26	9.85329	1.02609e-41	9.93794e-42	1.38507e-26	56.7635	80004.4	838.101	804.648	797.487	796.321	781.88	988.1	780.279	788.225	764.749	553.829	564.344	562.523	520.653	522.494	530.081	585.973	666.502	633.874	436.666	423.351	420.504	700.675	801.188	763.895	586.604	712.758	598.617	634.156	710.25	493.973	596.503	737.828
453	HVO_0950	kdgA1	D4GV57	HALVD	2-dehydro-3-deoxy-phosphogluconate aldolase, bacterial-type	6	8.31708	7.79627e-35	3.77087e-35	8.77336e-23	54.9787	22415.8	220.754	231.031	198.728	282.462	271.709	331.084	249.676	255.033	227.754	247.159	254.006	251.224	370.373	397.807	386.659	231.612	235.274	235.492	463.373	247.431	264.146	216.296	214.012	218.296	546.03	695.465	219.152	445.566	409.669	219.333	504.351	546.164
454	HVO_A0290	kdgA2	D4GQW7	HALVD	2-dehydro-3-deoxy-phosphogluconate aldolase, bacterial-type	3	4.90307	1.17725e-05	2.68014e-06	2.42537e-05	42.8606	22626.2	33.5472	35.9149	35.7646	31.6881	32.3432	37.4056	46.8738	43.3275	43.5267	40.9415	31.402	32.9044	21.5181	15.9632	Filtered	22.1367	Filtered	Filtered	19.904	30.3828	32.9744	Filtered	Filtered	Filtered	Filtered	19.759	Filtered	Filtered	Filtered	17.8756	Filtered	Filtered
455	HVO_A0329	kdgA3	D4GR06	HALVD	2-dehydro-3-deoxy-phosphogluconate aldolase, bacterial-type	6	7.30818	1.71156e-29	6.46483e-30	9.81618e-20	53.4479	22051.6	289.312	313.67	240.599	287.454	300.6	277.51	225.509	232.354	250.925	184.247	141.386	195.572	68.3914	146.379	150.888	64.2488	61.9416	65.3232	138.993	73.9092	126.026	421.916	132.72	125.713	157.507	189.965	76.5514	82.2745	137.961	79.1962	87.2066	180.36
456	HVO_0549	kdgK1	D4GSE6	HALVD	2-keto-3-deoxygluconate kinase / 2-keto-3-deoxygalactonate kinase	18	10.0321	1.82621e-43	2.50166e-43	1.56226e-27	57.1904	34083.2	977.406	1150.21	1143.8	981.96	1094.43	966.902	507.396	519.366	535.811	567.756	579.902	578.009	394.247	403.275	405.719	482.731	649.9	652.614	257.296	312.328	299.647	553.607	703.615	654.596	559.38	714.225	447.014	442.839	668.185	394.159	398.554	676.692
457	HVO_A0328	kdgK2	D4GR05	HALVD	2-keto-3-deoxygalactonate kinase	11	6.41916	1.15173e-16	3.1576e-17	4.68566e-12	48.9628	33997.8	55.9609	56.4651	93.7516	43.2703	32.6617	58.4083	89.9204	66.6157	93.3661	84.3436	103.433	99.4573	84.7806	74.1794	60.9898	Filtered	Filtered	138.567	55.2114	72.8066	73.4482	25.1385	Filtered	356.809	30.4188	Filtered	86.5131	Filtered	Filtered	Filtered	112.253	Filtered
458	HVO_1916	kef1	D4GTE5	HALVD	Kef-type transport system	18	9.37089	2.42343e-44	4.03905e-44	5.26293e-28	57.4007	66269.4	123.55	138.139	140.578	161.734	122.309	139.596	73.5459	75.994	75.9522	80.4543	71.9701	92.6327	899.163	903.778	928.688	1178.49	1176.64	1174.05	841.63	836.5	820.743	1857.53	1781.53	1840.5	200.812	367.671	172.498	230.815	367.762	165.445	170.686	385.115
459	HVO_0888	korA	D4GUV5	HALVD	oxoglutarate--ferredoxin oxidoreductase alpha subunit	31	11.3952	1.74036e-52	2.67747e-51	2.55403e-32	59.2527	64026.2	1549.5	1458.52	1440.53	1343.54	1340.18	1374.87	862.74	868.483	918.547	939.052	967.652	999.483	708.958	699.566	722.392	771.163	825.12	786.49	513.311	507.347	471.731	755.494	784.938	772.164	1668.65	2316.7	1564.35	1638.99	2252.42	1538.63	1728.43	2266.7
460	HVO_0887	korB	D4GUV4	HALVD	oxoglutarate--ferredoxin oxidoreductase beta subunit	14	9.91865	2.46796e-38	1.562e-38	9.85835e-25	55.9092	31045.2	938.619	855.533	755.068	751.652	745.387	730.347	326.154	325.66	335.302	365.228	380.42	365.406	339.628	325.918	338.137	428.136	406.168	402.572	331.325	237.838	232.747	591.15	566.995	401.094	843.039	2394.69	947.253	983.544	2269.53	780.007	658.752	1433.46
461	HVO_2746	ksgA	D4GWA1	HALVD	ribosome biogenesis protein KsgA, 16S rRNA-methylating	11	6.77039	2.90919e-36	1.54334e-36	1.39136e-23	55.3646	31781.5	152.565	153.683	149.606	134.205	122.98	151.202	84.6893	71.1454	80.3727	71.6466	76.3162	67.9418	62.9823	56.0293	55.5154	121.493	116.457	106.478	48.0541	56.9419	45.4919	97.1617	95.7623	74.3229	148.105	128.137	106.34	132.33	166.147	109.78	156.324	162.218
462	HVO_2503	kynU	D4GTS2	HALVD	kynureninase	8	5.76947	0.00167627	0.000343601	0.00713111	37.4954	46051.2	102.238	101.785	94.1477	63.2726	68.4417	113.53	68.5918	53.9467	42.7529	54.2851	54.5144	63.9811	56.989	60.2451	51.4709	51.5768	44.557	41.2252	33.8239	46.9014	36.8904	Filtered	Filtered	Filtered	33.099	Filtered	24.5462	Filtered	Filtered	30.8913	53.894	35.8136
463	HVO_0644	leuA1	D4GSQ2	HALVD	2-isopropylmalate synthase / (R)-citramalate synthase	21	8.48109	2.13382e-46	5.69017e-46	4.17266e-29	57.8848	53853.4	1200.94	1174.2	1157.55	1426.66	1443.92	1445.52	196.963	203.091	196.633	390.143	402.064	398.917	545.876	556.78	564.749	798.827	831.76	824.252	108.81	107.18	93.2149	335.694	338.204	349.02	18.458	9.3615	57.5091	Filtered	7.0513	42.8662	16.0687	Filtered
464	HVO_1510	leuA2	D4GYF6	HALVD	2-isopropylmalate synthase	13	11.281	3.15757e-41	2.92367e-41	2.55367e-26	56.6427	47740.8	2513.93	2947.49	2399.95	4356.18	4372.11	4104.96	1468.76	1488.27	1565.31	4475.04	4540.56	4654.65	1154.14	1171.96	1740.24	1922.58	2438.72	2133	721.198	515.107	529.47	3686.63	3211.98	3156.05	Filtered	Filtered	Filtered	Filtered	Filtered	117.342	Filtered	Filtered
465	HVO_1504	leuC1	Q7ZAG7	HALVD	3-isopropylmalate dehydratase large subunit	22	9.27963	4.47571e-39	3.05509e-39	3.84692e-25	56.1001	51620.5	1182.83	1122.53	1143.2	1227.98	1204.92	1208.4	351.32	321.594	367.815	501.857	558.83	574.774	505.141	514.206	530.544	694.747	683.519	654.35	173.978	177.045	183.518	514.822	711.317	698.663	207.925	201.193	188.583	204.816	180.686	189.093	203.417	204.035
466	HVO_A0567	leuC2	D4GRM8	HALVD	3-isopropylmalate dehydratase large subunit	2	5.15892	0.000487441	0.000103766	0.00121153	39.9232	46000.8	65.9007	61.7703	65.2692	104.125	93.4748	101.049	46.191	47.0205	43.9749	20.7599	21.9258	14.165	17.1709	20.0073	18.8193	21.7102	16.8704	19.2323	Filtered	30.6494	31.3957	Filtered	Filtered	Filtered	Filtered	Filtered	Filtered	Filtered	Filtered	Filtered	Filtered	Filtered
467	HVO_1503	leuD1	D4GYE9	HALVD	3-isopropylmalate dehydratase small subunit	7	7.84278	2.57399e-27	9.00785e-28	1.83484e-18	52.7774	22013.1	364.414	405.971	503.131	628.931	627.976	533.888	161.159	168.421	168.191	259.893	229.197	264.245	187.7	176.357	166.897	332.396	358.629	373.518	93.1869	82.069	80.5158	252.016	221.879	164.091	93.6674	Filtered	87.7918	80.7497	44.7628	83.0893	114.323	93.4618
468	HVO_0452	leuS	D4GRZ3	HALVD	leucine--tRNA ligase	32	9.31333	4.31078e-45	8.62156e-45	2.08242e-28	57.5787	109563	356.446	390.93	379.222	322.285	340.274	329.11	383.93	381.957	392.894	495.535	491.64	510.973	193.333	196.124	190.872	219.262	249.579	235.842	189.343	188.778	193.488	406.231	427.941	347.229	393.554	419.401	334.657	382.469	458.8	342.26	388.434	392.574
469	HVO_1333	lhr2	D4GXK1	HALVD	ATP-dependent DNA helicase	8	3.4426	0.0260338	0.00477465	0.0511842	26.5088	104455	13.9161	15.172	18.0797	Filtered	26.2235	Filtered	7.1138	10.3869	7.2294	7.157	8.2668	6.6637	Filtered	Filtered	Filtered	Filtered	Filtered	Filtered	10.3388	9.7001	13.2687	Filtered	Filtered	Filtered	Filtered	Filtered	Filtered	Filtered	Filtered	32.5979	Filtered	Filtered
470	HVO_1565	ligA	D4GYZ4	HALVD	DNA ligase (ATP	18	6.4532	6.37973e-52	8.79963e-51	5.03715e-32	59.1298	62738.3	77.3471	72.2709	67.9236	71.0936	64.1069	74.2812	78.0092	73.671	77.3367	84.3458	81.0988	85.7706	30.6654	48.4902	53.604	51.8653	21.9879	80.9772	55.0269	54.9042	56.1378	95.1631	92.4441	62.2443	155.683	160.978	145.878	160.551	159.345	154.002	160.37	178.203
471	HVO_3000	ligN	D4GY98	HALVD	DNA ligase (NAD	19	6.58739	1.81961e-35	9.15525e-36	3.87758e-23	55.1505	75811.4	75.609	76.6131	87.7412	99.9364	102.1	102.563	80.9717	83.9182	84.7132	91.6511	88.374	82.6918	62.1435	49.0093	35.0726	74.4019	62.3423	118.647	52.0907	50.1023	34.7532	71.4765	112.052	80.1154	76.016	63.0838	80.3438	100.381	122.081	80.2483	87.5588	98.5846
472	HVO_2957	lipA	D4GY12	HALVD	lipoate synthase	4	6.08033	8.47471e-39	5.59387e-39	5.46723e-25	56.029	34854.9	Filtered	Filtered	Filtered	Filtered	Filtered	Filtered	Filtered	Filtered	Filtered	Filtered	Filtered	13.5251	Filtered	Filtered	Filtered	Filtered	Filtered	Filtered	67.8843	26.0013	35.4447	Filtered	Filtered	Filtered	110.819	71.3998	102.574	70.463	57.4654	75.5643	88.4004	98.9857
473	HVO_2800	livF3	D4GX23	HALVD	ABC-type transport system ATP-binding protein (probable substrate branched-chain amino acids	3	6.76968	1.26397e-42	1.45376e-42	4.44609e-27	56.9866	27614	24.1971	Filtered	14.2339	Filtered	Filtered	Filtered	Filtered	Filtered	Filtered	Filtered	Filtered	6.3567	155.412	152.812	158.092	167.407	171.922	170.803	74.8055	79.3198	76.0265	196.184	249.171	242.147	Filtered	Filtered	Filtered	Filtered	Filtered	Filtered	Filtered	Filtered
474	HVO_A0580	livF5	D4GRP0	HALVD	ABC-type transport system ATP-binding protein (probable substrate branched-chain amino acids	1	6.66267	3.01985e-06	6.9622e-07	8.38417e-06	43.4558	25772.2	Filtered	Filtered	Filtered	44.6158	Filtered	41.0925	Filtered	Filtered	Filtered	Filtered	Filtered	Filtered	91.3574	101.322	101.372	333.769	309.622	298.085	57.1727	55.9776	60.2966	105.246	114.832	97.2665	Filtered	Filtered	Filtered	Filtered	Filtered	Filtered	Filtered	Filtered
475	HVO_0902	livG1	D4GUX7	HALVD	ABC-type transport system ATP-binding protein (probable substrate branched-chain amino acids	2	8.64563	0.0039802	0.000794847	0.0188822	35.4934	27321.8	521.706	Filtered	Filtered	Filtered	513.26	Filtered	271.503	298.716	292.441	306.102	Filtered	Filtered	42.4192	56.4272	48.1114	1954.53	2111.57	2138.86	Filtered	Filtered	Filtered	1636.33	1628.61	136.211	742.147	Filtered	Filtered	Filtered	58.6334	636.053	Filtered	Filtered
476	HVO_2801	livG3	D4GX24	HALVD	ABC-type transport system ATP-binding protein (probable substrate branched-chain amino acids	2	6.53631	0.00511342	0.00101709	0.0237566	34.879	31407.3	Filtered	Filtered	60.3838	Filtered	65.6257	Filtered	59.7181	60.11	Filtered	62.2029	50.7255	66.456	103.912	99.6789	93.2591	198.339	Filtered	270.139	67.4497	59.061	52.7983	181.167	189.562	168.054	Filtered	Filtered	Filtered	Filtered	Filtered	Filtered	Filtered	Filtered
477	HVO_A0579	livG5	D4GRN9	HALVD	ABC-type transport system ATP-binding protein (probable substrate branched-chain amino acids	5	7.33228	1.38362e-21	4.1644e-22	4.97633e-15	50.8448	28443.2	Filtered	211.965	205.637	145.33	89.4607	63.5721	85.0359	Filtered	Filtered	120.199	114.322	130.422	303.21	281.432	298.872	465.799	436.45	413.467	104.565	104.719	125.662	96.0971	199.74	192.23	Filtered	Filtered	Filtered	19.5704	Filtered	Filtered	Filtered	Filtered
478	HVO_B0220	livG6	D4GPM1	HALVD	ABC-type transport system ATP-binding protein (probable substrate branched-chain amino acids	4	6.26795	2.3045e-21	6.91522e-22	6.78869e-15	50.7644	27543	Filtered	Filtered	Filtered	Filtered	Filtered	6.5313	Filtered	Filtered	Filtered	Filtered	Filtered	Filtered	90.9322	100.095	81.4754	102.341	89.082	104.12	83.3551	83.139	79.9418	113.471	87.8557	97.1713	Filtered	Filtered	Filtered	Filtered	Filtered	Filtered	Filtered	Filtered
479	HVO_0899	livJ1	D4GUX1	HALVD	ABC-type transport system periplasmic substrate-binding protein (probable substrate branched-chain amino acids	4	7.68395	2.15671e-07	5.10463e-08	1.31088e-06	44.3908	49210.5	Filtered	Filtered	Filtered	Filtered	Filtered	Filtered	216.387	Filtered	Filtered	208.711	Filtered	Filtered	814.923	309.457	303.434	231.857	247.946	212.71	5.5423	64.5441	72.2714	367.911	369.398	348.206	Filtered	Filtered	Filtered	Filtered	Filtered	Filtered	1012.99	Filtered
480	HVO_2798	livJ3	D4GX20	HALVD	ABC-type transport system periplasmic substrate-binding protein (probable substrate branched-chain amino acids	5	10.7156	1.23999e-27	4.41669e-28	1.19457e-18	52.877	44671.5	685.595	656.221	657.725	770.47	784.024	740.341	267.25	356.267	264.519	502.287	510.518	528.04	6482.14	6258.71	6710.25	6222.08	6319	7486.75	3319.93	3308.16	3466.14	13632.6	10867.4	13590.9	Filtered	Filtered	Filtered	Filtered	Filtered	Filtered	Filtered	37.5116
481	HVO_A0576	livJ5	D4GRN6	HALVD	ABC-type transport system periplasmic substrate-binding protein (probable substrate branched-chain amino acids	4	8.30847	3.74398e-38	2.33999e-38	1.24104e-24	55.8623	45500.6	129.358	85.3464	120.871	153.453	212.994	211.493	45.5877	65.6999	63.5919	97.2245	93.8779	92.9331	807.992	816.186	855.206	937.012	1246.53	1216.07	843.614	454.597	451.338	1023	1407.01	1635.14	Filtered	Filtered	Filtered	Filtered	Filtered	Filtered	Filtered	Filtered
482	HVO_B0217	livJ6	D4GPL8	HALVD	ABC-type transport system periplasmic substrate-binding protein (probable substrate branched-chain amino acids	8	5.94749	1.94431e-25	6.43277e-26	2.37304e-17	52.173	50479.5	19.5551	22.6648	11.6739	13.9631	7.6035	13.9631	94.1984	97.9907	109.921	18.2785	17.3435	16.7465	213.902	296.994	260.692	167.167	178.079	177.716	281.071	262.938	265.503	228.859	264.77	206.773	Filtered	Filtered	Filtered	Filtered	Filtered	4.3525	Filtered	Filtered
483	HVO_2802	livM3	D4GX26	HALVD	ABC-type transport system permease protein (probable substrate branched-chain amino acids	3	6.66366	3.16017e-11	7.87582e-12	6.08734e-09	46.619	47386.7	28.0737	28.5304	35.7066	Filtered	Filtered	18.9917	13.6634	19.921	Filtered	Filtered	11.6037	Filtered	292.983	298.458	245.742	227.453	226.808	212.726	113.706	142.304	141.594	264.147	337.833	308.605	Filtered	Filtered	Filtered	Filtered	Filtered	Filtered	Filtered	Filtered
484	HVO_0783	lon	D4GTT9	HALVD	ATP-dependent protease Lon	29	8.62758	1.58911e-45	3.39917e-45	1.22008e-28	57.6809	75481.7	65.0923	60.4932	113.164	77.9644	87.7574	78.3431	84.882	66.3194	73.583	62.0623	64.7836	47.9513	518.254	561.076	591.228	910.408	881.791	918.075	1186.79	1166.21	1200.98	2162.21	2198.4	1895.76	635.386	725.019	602.65	608.518	638.997	569.741	560.732	709.698
485	HVO_2961	lpdA	Q04829	HALVD	dihydrolipoyl dehydrogenase	17	9.73478	1.74036e-52	2.67747e-51	2.55403e-32	59.2527	49973.7	389.83	441.246	521.924	315.824	439.534	399.039	391.115	398.173	424.642	530.41	534.732	569.929	262.017	265.423	281.857	267.228	286.268	304.306	233.604	199.516	218.922	529.233	525.427	521.295	749.367	688.329	776.563	735.867	624.345	778.46	657.99	703.09
486	HVO_0572	lpl	D4GSG7	HALVD	lipoate--protein ligase domain protein	6	7.05507	4.46933e-30	1.71897e-30	4.51167e-20	53.6225	30543.7	92.6188	82.6728	78.6746	29.1532	107.556	98.3294	57.1436	63.2344	60.2405	80.3549	86.4228	83.8353	86.8448	86.4997	86.0263	140.898	132.628	146.264	90.9427	145.903	116.54	191.515	96.2067	177.308	283.916	508.492	157.562	293.202	527.552	273.357	290.444	488.19
487	HVO_2723	lsm	D4GW47	HALVD	RNA-binding protein Lsm	4	8.78953	6.08565e-36	3.16137e-36	2.10094e-23	55.2787	8257.23	258.868	238.704	482.233	145.548	266.422	506.677	211.056	164.185	216.837	214.781	217.218	218.388	534.51	463.717	514.239	658.424	688.27	709.743	267.441	274.835	252.619	1375.02	1278.81	1344.41	815.408	1320.21	298.667	349.348	1129.04	279.207	335.278	1261.09
488	HVO_0243	ltaE	D4GZI8	HALVD	threonine aldolase	14	8.20613	2.12214e-42	2.31927e-42	5.88724e-27	56.9317	35617.7	300.725	294.531	315.33	320.461	291.246	286.621	245.362	249.519	292.41	285.234	262.978	297.584	160.366	177.453	171.863	167.336	187.732	170.184	146.021	145.584	148.777	277.99	252.584	237.309	255.824	256.312	292.614	308.503	316.769	252.229	323.863	301.017
489	HVO_1098	lysA	D4GW22	HALVD	diaminopimelate decarboxylase	11	8.12992	4.39015e-07	1.03176e-07	2.11887e-06	44.1596	44444.5	406.944	428.211	392.174	353.649	284.439	342.698	152.821	176.857	148.941	218.053	204.823	225.071	235.394	200.138	198.714	576.152	363.289	493.423	127.05	100.794	128.255	303.592	295.55	298.662	65.6737	Filtered	Filtered	93.9427	Filtered	78.0874	93.8468	Filtered
490	HVO_0008	lysC	D4GYK3	HALVD	aspartate kinase	12	10.9296	1.11662e-30	4.42226e-31	2.02726e-20	53.8008	41699.6	3112.03	3042.57	3014.27	2884.74	2798.21	2705.03	1255.14	1113.68	1278.91	2088.28	2048.32	2102.45	1029.19	928.489	1066.62	1857.46	2522.81	1931.76	686.668	677.165	724.773	2912.02	2842.79	2850.6	358.635	552.821	316.3	455.128	573.943	246.356	455.013	478.719
491	HVO_1867	lysS	D4GSX0	HALVD	lysine--tRNA ligase	23	8.17359	1.96192e-39	1.40388e-39	2.44457e-25	56.1916	62118.5	277.299	226.862	239.468	229.004	200.554	246.85	499.316	514.865	455.623	247.014	327.985	130.106	92.232	97.9305	90.2524	362.862	333.722	439.531	737.278	69.779	66.4951	120.288	133.75	137.071	388.424	401.02	302.048	388.133	395.046	309.432	382.429	368.801
492	HVO_2158	maeB1	D4GV91	HALVD	malic enzyme (NADP	17	6.75515	7.88994e-36	4.07222e-36	2.42911e-23	55.2484	81455	66.7651	56.5195	68.4387	60.9782	55.163	53.3351	66.3928	71.8097	73.6969	138.804	131.218	141.111	73.035	58.1548	48.8276	57.8801	Filtered	50.7005	55.6401	47.4304	55.4392	142.268	184.459	124.804	112.871	465.023	73.1429	90.1743	126.438	75.6734	79.9203	150.95
493	HVO_2436	maeB2	D4GSQ3	HALVD	malate dehydrogenase (oxaloacetate-decarboxylating	34	8.6433	4.5802e-36	2.40747e-36	1.79252e-23	55.3118	81459.5	407.866	371.799	400.523	246.157	231.186	237.907	286.401	300.314	312.957	237.436	230.904	245.295	246.754	274.727	251.968	219.123	216.932	223.863	147.336	161.57	166.75	218.417	200.996	202.922	438.312	575.68	351.322	438.92	621.508	327.048	402.908	624.887
494	HVO_0564	malE	D4GSF9	HALVD	ABC-type transport system periplasmic substrate-binding protein (probable substrate maltose	6	5.89285	6.74282e-05	1.49343e-05	0.000115282	41.8738	46817.9	Filtered	Filtered	2.8965	13.4968	25.7985	18.9155	19.5373	21.8043	16.9883	14.2691	15.9669	14.0653	111.211	99.3279	95.6075	109.026	124.613	102.38	104.576	126.666	127.237	189.367	180.591	147.194	125.801	230.371	73.0016	121.921	14.7642	141.201	102.967	36.4755
495	HVO_0565	malK	D4GSG0	HALVD	ABC-type transport system ATP-binding protein (probable substrate maltose	11	6.38525	1.81146e-17	5.02137e-18	1.56408e-12	49.2822	41742.7	114.303	102.089	41.6997	65.0116	50.1584	57.5272	64.6068	44.0552	62.1815	81.7757	140.849	73.2705	Filtered	Filtered	28.8784	27.6182	Filtered	26.1409	32.9348	46.0942	36.873	Filtered	Filtered	Filtered	158.959	224.103	138.622	131.233	249.55	98.9483	155.237	276.504
496	HVO_1683	malQ	D4GZP7	HALVD	4-alpha-glucanotransferase	15	7.27579	1.1304e-23	3.58004e-24	2.70562e-16	51.5804	56340.9	165.292	137.42	145.178	167.709	132.454	141.704	572.372	583.684	127.634	505.763	534.404	522.814	96.7581	99.6548	87.7739	87.3235	113.322	94.1156	418.682	69.8209	313.156	150.395	145.33	134.649	841.243	83.8076	538.088	753.808	303.611	147.643	755.852	138.679
497	HVO_0294	manC	D4GZS3	HALVD	mannose-1-phosphate guanylyltransferase	2	6.65666	0.0536326	0.0094967	0.245016	21.8254	35425.2	Filtered	35.2657	Filtered	236.409	Filtered	Filtered	116.73	31.5559	30.2834	33.6177	218.374	130.175	Filtered	Filtered	Filtered	93.0322	Filtered	64.1462	183.945	199.066	210.52	108.603	Filtered	85.7416	Filtered	Filtered	Filtered	Filtered	Filtered	Filtered	Filtered	Filtered
498	HVO_1450	maoC1	D4GY61	HALVD	MaoC domain protein	5	6.04669	0.0204159	0.00380184	0.0419419	28.4559	17505.2	14.0795	16.5083	Filtered	Filtered	Filtered	Filtered	Filtered	42.0976	33.1877	18.5471	Filtered	21.6315	15.3096	Filtered	Filtered	Filtered	Filtered	Filtered	177.786	75.5508	76.0083	Filtered	Filtered	Filtered	119.711	119.016	99.5053	88.4829	85.7447	88.6206	112.298	120.84
499	HVO_A0519	maoC2	D4GRI1	HALVD	MaoC domain protein	3	4.72619	0.00583492	0.00115658	0.0264111	34.5355	17517.6	Filtered	Filtered	Filtered	9.6298	7.2236	Filtered	46.4786	64.7345	49.3857	13.2447	Filtered	10.7909	17.2108	Filtered	Filtered	Filtered	Filtered	Filtered	Filtered	Filtered	Filtered	Filtered	Filtered	Filtered	Filtered	Filtered	89.5202	Filtered	Filtered	74.1725	Filtered	Filtered
500	HVO_2905	maoC3	D4GXQ6	HALVD	MaoC domain protein	1	5.56762	3.76975e-05	8.44289e-06	6.63084e-05	42.2426	17191.8	Filtered	Filtered	Filtered	Filtered	Filtered	Filtered	39.3596	30.9302	20.0846	Filtered	Filtered	Filtered	Filtered	Filtered	Filtered	Filtered	Filtered	Filtered	116.253	57.4312	62.5786	Filtered	Filtered	Filtered	37.3049	Filtered	43.1345	65.0988	75.8549	39.9267	29.197	64.7974
501	HVO_2600	map	D4GUB9	HALVD	methionine aminopeptidase	17	9.53968	4.36242e-46	1.08309e-45	6.11219e-29	57.8124	32275.6	877.144	679.282	857.958	634.134	870.043	719.637	332.125	380.666	383.997	336.291	333.334	310.038	386.618	451.625	275.251	459.458	486.056	539.773	262.241	239.755	245.423	624.137	425.242	464.607	717.422	817.664	502.592	603.711	777.836	431.067	675.351	673.175
502	HVO_1649	mat	D4GZ77	HALVD	S-adenosylmethionine synthase	21	11.2085	3.223e-44	5.13706e-44	6.1353e-28	57.3712	43498	1916.04	1741.66	2095.99	1792.25	1786.43	1802.64	1696.06	1440.7	1539.42	1885.67	1918.72	1958.12	629.83	620.91	641.218	969.72	1075.34	1019	552.565	546.773	543.881	1431.5	1545.31	1411.96	1565.41	1600.14	1254.45	1576.3	1609.78	1215.88	1509.33	1538.09
503	HVO_2941	mc1B	D4GXX8	HALVD	nonhistone chromosomal protein	9	7.3315	3.26406e-48	1.2927e-47	4.52028e-30	58.3025	11585.9	97.9114	115.631	94.0126	150.596	143.573	128.396	150.731	144.121	162.38	129.067	138.593	135.35	75.901	76.6558	99.9184	161.975	183.696	192.949	85.3681	91.2479	110.812	173.812	199.905	166.834	193.224	243.661	186.613	188.445	277.224	185.71	145.18	233.366
504	HVO_1376	mce	D4GXT1	HALVD	methylmalonyl-CoA epimerase	2	6.67344	0.0443771	0.00791388	0.179061	22.7792	13701.2	Filtered	Filtered	Filtered	Filtered	Filtered	Filtered	Filtered	Filtered	Filtered	Filtered	Filtered	Filtered	Filtered	Filtered	Filtered	Filtered	Filtered	Filtered	112.49	139.248	134.257	Filtered	Filtered	Filtered	Filtered	Filtered	90.8673	Filtered	Filtered	57.9523	Filtered	Filtered
505	HVO_2573	mch	D4GU03	HALVD	probable methenyltetrahydrofolate cyclohydrolase	5	7.68246	2.14091e-14	5.61551e-15	9.64021e-11	48.0357	32739.8	215.364	204.027	200.518	330.081	329.782	326.663	179.637	168.505	157.876	363.646	214.759	278.264	124.212	130.004	118.3	222.438	223.527	196.811	145.068	101.928	141.602	243.409	231.55	231.73	199.532	238.805	139.2	164.322	268.109	142.555	209.392	174.898
506	HVO_0220	mcm	D4GZG5	HALVD	ATP-dependent DNA helicase MCM	29	6.43513	1.14262e-26	3.91642e-27	4.41748e-18	52.572	78854.8	80.2944	79.9194	82.0512	66.508	43.7167	48.6447	44.9323	48.3875	47.245	67.1778	70.6987	66.7589	45.9833	39.6079	55.3137	64.7969	69.3367	62.2597	86.8584	90.1238	89.6392	75.9836	107.738	105.495	144.448	156.289	158.437	159.648	161.39	140.688	144.46	182.678
507	HVO_3007	mdh	Q9P9L2	HALVD	malate dehydrogenase	12	10.5271	1.74036e-52	2.67747e-51	2.55403e-32	59.2527	32654	1777.21	1649.75	1610.12	1581.81	1301.64	1341.92	574.411	586.275	615.736	788.911	776.493	785.135	585.518	590.034	789.544	1179.69	924.005	1258.74	272.186	277.328	332.709	452.583	503.457	159.757	859.36	1138.5	720.412	884.413	1106.15	769.471	799.657	1240.18
508	HVO_1465	menB	D4GY93	HALVD	1,4-dihydroxy-2-naphthoyl-CoA synthase	14	9.12808	1.89859e-36	1.02212e-36	1.0967e-23	55.414	33932.9	523.279	488.748	387.546	319.651	356.281	310.918	224.089	228.239	254.177	278.978	258.639	260.212	221.899	251.71	236.581	365.636	289.486	425.782	185.595	173.262	200.168	472.029	482.033	651.305	503.444	544.873	341.199	493.013	714.854	288.508	410.211	490.815
509	HVO_1461	menC	D4GY84	HALVD	o-succinylbenzoate synthase	1	3.10089	0.000124502	2.72285e-05	0.000217812	41.4173	36613.9	9.144	11.2976	9.5598	8.1328	13.0359	12.0768	Filtered	6.6899	Filtered	7.5586	4.0323	6.5358	Filtered	Filtered	Filtered	Filtered	Filtered	Filtered	Filtered	Filtered	Filtered	Filtered	Filtered	Filtered	Filtered	Filtered	Filtered	Filtered	Filtered	Filtered	Filtered	Filtered
510	HVO_1469	menD	D4GYA1	HALVD	2-succinyl-5-enolpyruvyl-6-hydroxy-3-cyclohexene-1-carboxylate synthase	19	7.39763	1.37692e-36	7.49345e-37	9.16959e-24	55.4511	63347.1	99.7332	148.387	104.493	147.564	160.601	101.896	138.587	133.527	147.286	129.686	125.68	120.266	85.7324	76.5269	71.4024	79.8947	51.7445	87.8416	95.395	93.3998	110.232	106.492	137.201	161.555	188.007	250.587	148.925	188.027	296.154	154.829	192.501	177.169
511	HVO_1375	menE	D4GXS9	HALVD	o-succinylbenzoate--CoA ligase	17	6.66765	7.64906e-40	5.75117e-40	1.45785e-25	56.2955	64766.5	118.318	134.983	119.077	148.458	142.049	121.465	42.0164	50.7966	55.4147	65.0307	63.143	58.4638	41.7192	59.733	53.7247	44.7395	89.9957	98.5648	15.6211	38.2775	38.6014	66.7498	53.7682	78.6805	86.9803	177.686	69.9307	103.429	138.607	74.5084	141.327	119.783
512	HVO_1470	menF	D4GYA2	HALVD	isochorismate synthase	14	6.56439	1.43379e-15	3.85688e-16	2.04296e-11	48.5206	47755.9	85.9149	62.6446	76.2395	59.8717	67.5838	61.0449	82.724	46.2389	77.4882	117.867	43.2093	96.9387	100.583	178.446	81.2788	60.1535	71.3948	134.307	51.2707	50.1206	50.6364	144.418	74.1602	91.4656	75.083	281.594	74.7885	99.7334	146.256	74.2281	97.574	174.447
513	HVO_0309	menG	D4GZT8	HALVD	probable demethylmenaquinone methyltransferase	4	8.55586	1.08408e-06	2.52994e-07	3.97735e-06	43.8456	23760.8	440.293	422.088	413.975	582.186	550.384	536.316	254.69	258.776	192.695	196.911	194.034	193.066	216.338	221.154	239.303	658.872	639.099	612.766	235.976	182.505	252.785	704.27	696.689	701.423	430.581	544.908	382.058	409.718	545.809	363.148	375.823	535.3
514	HVO_1937	mer	D4GTG6	HALVD	probable 5,10-methylenetetrahydrofolate reductase	10	8.24659	3.87828e-39	2.67929e-39	3.55534e-25	56.116	34561.3	655.791	595.817	684.292	681.693	641.46	604.461	350.295	351.901	353.666	454.214	466.502	424.412	277.253	244.904	237.817	390.293	321.229	251.023	162.48	161.107	166.525	429.888	391.633	388.444	129.664	152.797	107.99	120.538	139.919	103.717	111.129	159.701
515	HVO_2750	metB1	D4GWA7	HALVD	cystathionine synthase/lyase (cystathionine gamma-synthase, cystathionine gamma-lyase, cystathionine beta-lyase	11	8.44254	4.81481e-38	2.96296e-38	1.42619e-24	55.8339	42089.2	343.206	329.877	328.857	492.39	481.401	478.158	144.417	134.711	151.732	176.319	213.458	260.526	146.607	168.424	190.007	289.983	282.616	298.632	150.645	143.311	154.629	464.795	426.093	502.391	314.348	474.191	214.982	277.787	425.868	209.575	269.765	373.958
516	HVO_2946	metB2	D4GXY7	HALVD	cystathionine synthase/lyase (cystathionine gamma-synthase, cystathionine gamma-lyase, cystathionine beta-lyase	12	7.91385	9.46251e-50	6.20492e-49	6.95745e-31	58.6496	43142.3	212.025	197.892	205.79	152.429	171.878	167.218	126.832	141.052	142.951	99.7501	97.4421	107.966	88.3207	96.4205	130.942	164.732	244.707	300.914	135.32	84.4594	88.2609	406.649	400.866	444.068	320.122	411.714	313.21	262.979	506.284	270.825	297.403	525.863
517	HVO_2742	metE1	D4GW90	HALVD	5-methyltetrahydropteroyltriglutamate--homocysteine S-methyltransferase (methionine synthase II	13	11.5591	1.24833e-36	6.80289e-37	8.68233e-24	55.4624	40297.6	4002.18	3754.27	3700.59	3864.28	3890.85	3918.94	2675.81	2702.23	2749.9	3139.96	3239.15	3243.21	1108.93	1111.24	1116.04	1911.77	1906.08	1944.82	1149.87	1109.98	1044.2	3654.31	3625.84	3576.84	466.402	635.354	333.941	412.875	455.531	356.212	514.299	533.748
518	HVO_2743	metE2	D4GW95	HALVD	5-methyltetrahydropteroyltriglutamate--homocysteine S-methyltransferase (methionine synthase II	13	11.0053	2.68879e-39	1.88027e-39	2.90677e-25	56.1567	36800	841.619	843.344	715.9	1839.3	1878.8	2140.01	2427.12	2420.2	2502.42	2429.91	2487.31	2438.05	768.226	757.011	785.063	945.349	912.302	994.35	666.37	689.075	702.992	1678.98	1870.66	1849.04	399.982	499.166	344.707	398.813	401.732	310.25	353.051	404.437
519	HVO_0809	metS	D4GUC3	HALVD	methionine--tRNA ligase	36	10.8068	4.0581e-41	3.69758e-41	2.92787e-26	56.6156	81936.4	1197.71	1115.52	1121.02	920.655	905.684	931.074	1812.98	1811.34	1874.09	1582.09	1597.03	1676.06	543.461	540.21	548.519	617.051	620.592	618.077	785.841	757.399	784.82	970.895	915.355	924.592	1072.86	1236.12	848.264	1065.34	1168.04	793.308	1036.59	1198.12
520	HVO_2998	metX	D4GY94	HALVD	homoserine O-acetyltransferase	10	8.80184	1.47628e-24	4.75835e-25	7.96521e-17	51.8805	44794	193.701	218.643	201.648	177.76	193.667	203.373	319.13	324.079	321.679	301.371	319.127	299.229	142.37	166.054	167.863	82.7607	101.087	201.585	646.18	665.978	677.157	624.452	630.016	635.911	68.1524	Filtered	Filtered	Filtered	Filtered	Filtered	Filtered	Filtered
521	HVO_2999	metY1	D4GY96	HALVD	O-acetylhomoserine aminocarboxypropyltransferase (methionine synthase	8	8.63632	4.11234e-50	3.16334e-49	4.48542e-31	58.7304	47270	351.712	411.056	476.267	392.075	393.327	281.519	480.573	489.812	355.949	491.125	441.967	479.769	185.893	179.197	153.367	216.395	202.975	338.842	207.299	270.206	220.459	532.529	962.125	925.442	Filtered	Filtered	Filtered	9.5647	Filtered	Filtered	Filtered	Filtered
522	HVO_2997	metY2	D4GY92	HALVD	O-acetylhomoserine aminocarboxypropyltransferase (methionine synthase	12	10.433	3.12513e-42	3.26385e-42	7.26219e-27	56.8905	46136.7	3658.46	3454.65	3266.25	2847.86	2814.75	3259.85	1192.16	1222.28	1242.97	1850.16	1863.86	1937.8	913.608	1086.78	1126.39	1797.5	1654.89	1502.74	399.267	345.584	371.83	2382.12	2380.39	2375.17	161.301	Filtered	89.3434	42.2538	Filtered	62.9188	77.1139	12.4474
523	HVO_0876	mgsA	D4GUM3	HALVD	methylglyoxal synthase	10	9.51805	6.63726e-37	3.70796e-37	6.10909e-24	55.5352	13907.6	692.99	678.893	666.223	1182.17	1174.19	1203.43	324.406	335.033	306.906	417.297	361.669	415.893	170.916	229.763	206.377	680.922	770.759	800.635	206.127	260.817	215.32	1515.83	1578.54	1639.67	735.51	1093.7	535.846	854.293	1053.96	582.058	708.856	1045.82
524	HVO_0595	minD2	D4GSJ0	HALVD	MinD/ParA domain protein	6	5.44683	3.51854e-10	8.63976e-11	2.46245e-08	46.091	26912.1	Filtered	Filtered	Filtered	Filtered	10.7346	Filtered	16.2322	16.9715	18.7742	27.3633	28.2201	39.2258	80.7445	24.9989	97.416	11.232	15.5989	157.541	63.3386	63.4963	66.9942	Filtered	Filtered	Filtered	40.6316	Filtered	59.928	32.5363	81.4593	79.7886	Filtered	67.938
525	HVO_0322	minD4	D4GZV1	HALVD	MinD/ParA domain protein	5	6.97953	1.51154e-44	2.6635e-44	4.08342e-28	57.4496	58033.4	172.328	118.421	133.586	199.584	189.499	157.225	96.1656	99.8851	88.4191	126.923	151.519	154.226	97.008	101.646	92.9132	126.363	129.597	142.454	123.409	139.615	144.478	287.736	Filtered	Filtered	79.09	125.905	87.6717	103.503	91.1837	84.2964	56.1242	126.703
526	HVO_0893	mmcA1	D4GUW0	HALVD	methylmalonyl-CoA mutase subunit A	22	6.57223	3.73148e-36	1.97172e-36	1.59871e-23	55.3357	63154.5	164.692	141.319	147.658	102.243	82.1805	93.8389	56.0468	50.5622	57.5826	65.3799	67.7734	70.6325	61.1342	83.7747	38.3795	Filtered	59.2971	44.8483	71.9307	48.8893	58.0531	67.7609	55.3465	69.4559	162.38	192.003	147.766	139.455	366.109	160.174	136.708	214.707
527	HVO_1380	mmcA2	D4GXT9	HALVD	methylmalonyl-CoA mutase subunit A	20	6.93801	3.87741e-32	1.65172e-32	2.95392e-21	54.2244	61905.6	199.545	188.851	204.365	147.995	147.828	123.841	103.79	103.059	112.766	104.156	82.1101	89.4694	72.3139	101.594	91.1751	119.208	86.055	95.2422	93.2298	73.826	77.7089	142.796	110.979	152.869	146.927	216.141	104.56	119.584	165.409	95.086	161.055	216.152
528	HVO_0830	mmcB	D4GUG5	HALVD	methylmalonyl-CoA mutase subunit B (cobalamin-binding subunit	3	6.5005	5.04788e-25	1.65098e-25	4.19207e-17	52.0361	14955.9	87.2591	Filtered	Filtered	43.0307	67.7073	Filtered	38.2581	63.8579	50.1632	26.3987	27.4931	33.3926	56.0033	Filtered	33.3424	Filtered	Filtered	Filtered	68.4251	98.8127	67.413	Filtered	Filtered	Filtered	178.188	339.399	217.308	271.457	386.617	233.321	157.81	343.934
529	HVO_2674	mntH1	D4GV51	HALVD	NRAMP family transport protein MntH (probable substrate manganese	1	6.68495	8.00102e-25	2.59563e-25	5.52046e-17	51.9695	43156.9	Filtered	Filtered	Filtered	Filtered	Filtered	Filtered	Filtered	Filtered	19.4069	Filtered	Filtered	Filtered	68.8225	80.2154	67.7663	101.24	106.621	99.7068	122.48	116.188	128.849	218.024	187.39	188.274	132.487	82.3091	131.189	131.763	Filtered	68.4957	120.772	Filtered
530	HVO_2789	moaA	D4GX07	HALVD	GTP 3',8-cyclase	11	6.53951	0.000333283	7.17124e-05	0.000714631	40.4368	36200.5	30.0182	Filtered	Filtered	54.9183	37.7316	42.619	64.2195	59.6967	94.84	54.049	19.4703	65.0449	123.496	126.902	134.743	165.999	203.014	201.062	115.399	111.138	112.7	135.553	131.456	112.017	43.2275	64.9141	62.4477	56.3093	61.4671	55.1843	67.4499	80.2066
531	HVO_2645	moaB	D4GUY1	HALVD	molybdopterin adenylyltransferase	4	5.78041	1.63385e-22	5.01182e-23	1.35926e-15	51.1765	20752.4	Filtered	20.1411	Filtered	50.3735	22.2152	73.3347	52.2208	52.1042	50.6249	77.7422	40.8666	51.7229	Filtered	40.1405	50.5625	65.8579	44.3365	74.9188	46.0815	59.2403	46.1287	117.234	97.693	139.772	47.4445	Filtered	49.8786	74.3257	61.9549	47.8126	50.9819	Filtered
532	HVO_1347	moaC	D4GXM7	HALVD	probable cyclic pyranopterin monophosphate synthase	6	6.30987	3.85528e-07	9.07659e-08	1.93906e-06	44.2028	18782.7	96.3128	59.2609	91.1079	164.63	100.711	92.2264	77.212	43.3108	42.5975	53.2619	53.8622	51.1823	144.125	36.3881	33.5094	105.213	111.018	86.7414	128.591	91.7783	114.185	86.9046	52.2438	103.207	108.181	139.956	93.1348	96.192	125.441	102.194	71.4195	127.744
533	HVO_1864	moaE	D4GSW7	HALVD	molybdopterin synthase catalytic subunit	9	7.98427	1.6494e-30	6.48094e-31	2.53805e-20	53.7508	27934.8	147.003	247.211	265.501	199.7	203.746	189.982	177.733	158.09	194.094	177.842	202.428	244.947	143.593	152.434	154.031	189.021	175.987	168.873	214.858	177.975	166.401	271.01	260.318	258.928	342.066	721.988	245.552	340.844	364.423	186.95	230.071	500.17
534	HVO_2304	moeA1	D4GWG7	HALVD	molybdopterin molybdenumtransferase	19	7.94164	5.98481e-38	3.67166e-38	1.60852e-24	55.8093	43152.9	250.01	232.525	232.097	229.55	205.547	198.911	230.437	257.868	255.787	213.049	213.081	225.902	86.4715	105.542	95.3245	137.374	146.55	154.376	131.83	130.18	142.628	203.919	213.23	206.677	146.057	184.24	137.52	161.893	213.271	132.075	167.886	189.837
535	HVO_2305	moeA2	D4GWD6	HALVD	molybdopterin molybdenumtransferase	21	7.81362	7.22697e-44	1.07464e-43	9.47668e-28	57.2872	66125.5	215.7	202.482	163.525	186.044	176.329	198.845	256.472	252.396	251.662	204.756	206.025	210.726	122.34	98.9245	110.606	152.12	122.2	88.3604	212.109	175.179	171.15	146.8	227.633	196.9	187.567	145.896	107.546	168.898	107.486	136.887	171.668	175.954
536	HVO_0639	moxR1	D4GSP6	HALVD	AAA-type ATPase (MoxR subfamily	16	7.72	7.33582e-38	4.47032e-38	1.80027e-24	55.7863	34682.1	203.062	182.958	192.647	163.447	153.729	161.093	170.373	168.208	172.362	180.208	183.61	186.885	135.795	114.077	120.945	172.077	145.562	170.538	119.01	134.482	121.687	221.709	178.267	187.693	117.897	150	119.705	82.1845	183.177	101.546	126.847	123.534
537	HVO_1257	moxR2	D4GX65	HALVD	AAA-type ATPase (MoxR subfamily	14	6.62482	1.23885e-37	7.41827e-38	2.40633e-24	55.7269	37463.1	68.6003	99.2447	93.7169	60.8471	77.5464	97.0669	36.2083	24.2291	24.3726	49.2466	43.544	48.9192	109.149	115.201	119.333	236.806	234.857	232.794	114.026	96.9476	88.6535	154.183	122.382	140.919	98.4311	119.795	60.7717	61.4241	137.39	59.2672	77.1999	129.628
538	HVO_2168	moxR3	D4GVA1	HALVD	AAA-type ATPase (MoxR subfamily	14	8.93254	5.12719e-32	2.17254e-32	3.46476e-21	54.1896	35915.3	285.721	386.882	371.778	340.903	413.689	412.14	150.418	149.313	160.455	205.539	212.938	235.337	245.916	253.834	211.995	485.467	477.463	607.543	305.621	273.187	277.896	673.192	643.158	703.845	232.471	382.983	220.898	212.414	355.101	213.716	223.731	376.124
539	HVO_0420	mpcT	D4GRW1	HALVD	transducer protein MpcT	3	6.07445	0.0176207	0.00332309	0.0376945	29.5764	57147.3	Filtered	Filtered	Filtered	Filtered	Filtered	Filtered	Filtered	Filtered	Filtered	Filtered	6.2545	Filtered	136.743	74.0428	70.8769	69.5908	76.7333	71.8552	30.6425	28.9857	56.8079	75.9804	72.2314	115.191	Filtered	Filtered	Filtered	Filtered	Filtered	Filtered	Filtered	Filtered
540	HVO_2348	mptA	D4GWJ7	HALVD	GTP cyclohydrolase MptA	10	8.26746	9.95417e-36	5.09165e-36	2.7663e-23	55.2212	33516.4	170.722	188.864	148.098	201.323	190.583	215.338	120.54	120.233	103.423	176.173	241.802	192.916	164.329	166.587	174.61	173.743	169.608	170.259	230.406	214.666	201.429	200.154	257.341	201.324	413.36	916.657	350.818	527.149	866.07	244.651	346.702	699.095
541	HVO_2909	mptE	D4GXR3	HALVD	6-hydroxymethyl-7,8-dihydropterin pyrophosphokinase MptE	3	6.1761	6.47716e-07	1.51868e-07	2.77036e-06	44.0275	25001.8	138.472	141.656	135.012	154.528	100.56	156.588	125.135	96.2886	88.5172	68.2414	68.2197	68.9641	60.0091	56.648	Filtered	65.8431	71.4207	78.005	55.1154	44.9764	51.6286	Filtered	Filtered	99.5048	13.9387	Filtered	40.4265	Filtered	Filtered	Filtered	Filtered	21.1493
542	HVO_0853	mre11	D4GUK0	HALVD	DNA double-strand break repair protein Mre11	19	6.35189	3.2142e-40	2.53586e-40	9.0668e-26	56.3906	48175.1	69.1351	68.2918	73.7045	56.2867	63.6254	73.9197	86.4092	78.7162	82.9675	47.2416	63.2205	69.0484	55.3058	44.6032	42.902	44.355	53.8554	49.8696	67.3599	59.1926	72.2366	57.4207	50.9628	59.8751	113.713	182.984	105.284	134.704	182.009	94.5734	144.456	138.524
543	HVO_1066	mrpD1	D4GVQ1	HALVD	Mrp-type sodium/proton antiporter system subunit D1	3	5.01748	0.028956	0.00527913	0.0596546	25.6294	58124.9	Filtered	Filtered	Filtered	Filtered	Filtered	Filtered	Filtered	Filtered	Filtered	10.1705	Filtered	Filtered	Filtered	36.2959	Filtered	Filtered	34.0347	Filtered	48.442	Filtered	34.1162	40.4804	Filtered	Filtered	18.0915	Filtered	Filtered	11.4581	Filtered	Filtered	43.4369	52.7088
544	HVO_1065	mrpE	D4GVQ0	HALVD	Mrp-type sodium/proton antiporter system subunit E	2	6.99923	1.17647e-22	3.6227e-23	1.11395e-15	51.2268	21753.9	40.7385	47.5387	50.9033	45.5777	43.6664	44.7682	18.1477	22.627	22.014	22.3671	21.5395	18.5145	415.979	434.421	445.816	403.303	396.481	384.485	280.287	227.461	276.148	573.59	574.068	588.828	192.865	234.414	121.627	176.03	Filtered	115.53	174.857	152.289
545	HVO_1063	mrpG	D4GVP6	HALVD	Mrp-type sodium/proton antiporter system subunit G	1	6.8962	3.20491e-22	9.77106e-23	2.04554e-15	51.0727	13448.6	14.4069	Filtered	39.3862	Filtered	31.6743	Filtered	26.5668	23.5664	17.1254	21.7289	19.8581	8.6335	332.894	332.052	296.711	343.359	349.632	356.72	239.999	233.96	293.694	427.291	432.557	390.103	Filtered	Filtered	Filtered	Filtered	Filtered	Filtered	Filtered	Filtered
546	HVO_1165	mscS1	D4GWD1	HALVD	mechanosensitive channel protein MscS	10	8.43458	1.25448e-31	5.15188e-32	5.77907e-21	54.0776	32602.2	118.559	88.4055	123.485	196.846	201.243	128.817	50.4418	77.2121	49.111	36.3582	54.863	73.6416	716.41	741.863	811.726	1075.41	979.946	987.932	614.193	613.579	608.226	1290.07	1311.1	1442.21	287.024	477.42	203.619	272.364	495.69	210.486	267.477	415.911
547	HVO_2685	mscS3	D4GVP5	HALVD	mechanosensitive channel protein MscS	2	6.64469	1.65705e-05	3.75323e-06	3.22221e-05	42.6921	40473.6	Filtered	Filtered	Filtered	Filtered	Filtered	Filtered	Filtered	Filtered	Filtered	Filtered	Filtered	Filtered	93.0573	93.8092	95.2789	133.709	109.301	135.353	50.2878	56.1726	62.5139	117.648	127.067	113.332	Filtered	Filtered	Filtered	204.933	Filtered	Filtered	Filtered	Filtered
548	HVO_2745	mscS5	D4GW98	HALVD	mechanosensitive channel protein MscS	3	5.40232	0.03264	0.00588639	0.0804456	24.693	42698.9	Filtered	Filtered	Filtered	Filtered	Filtered	Filtered	9.2803	Filtered	Filtered	Filtered	4.2128	Filtered	69.8278	69.6205	55.2529	Filtered	75.177	Filtered	51.55	51.4807	45.3516	Filtered	Filtered	Filtered	Filtered	Filtered	Filtered	Filtered	Filtered	Filtered	Filtered	Filtered
549	HVO_0108	mscS8	D4GYV4	HALVD	mechanosensitive channel protein MscS	1	6.9177	1.48448e-06	3.44827e-07	4.97994e-06	43.7303	20605.6	403.774	374.611	Filtered	16.0926	13.4784	Filtered	362.857	Filtered	378.009	344.156	Filtered	Filtered	54.0108	119.24	77.1211	97.1931	143.95	143.567	240.297	55.31	35.7565	151.165	188.062	176.737	Filtered	Filtered	Filtered	Filtered	Filtered	Filtered	Filtered	Filtered
550	HVO_A0230	msrA1	D4GQQ9	HALVD	peptide methionine sulfoxide reductase MsrA (S-form specific	4	7.01084	5.57948e-43	6.90957e-43	2.85618e-27	57.073	20975.7	139.194	123.892	197.552	123.161	128.43	117.109	107.255	122.329	123.63	118.797	135.396	153.59	42.127	76.3422	46.4774	117.646	99.9679	66.8907	48.0503	51.6565	71.7032	169.194	162.059	99.9789	216.726	310.26	209.221	238.299	290.792	148.766	206.324	222.11
551	HVO_2234	msrB	D4GVV0	HALVD	peptide methionine sulfoxide reductase MsrB (R-form specific	4	5.83046	5.28171e-06	1.2114e-06	1.28228e-05	43.2239	15005.1	324.424	Filtered	11.122	334.839	333.534	21.2111	24.6458	30.882	27.8305	388.738	19.7684	15.9581	Filtered	Filtered	Filtered	38.0399	33.4361	261.347	29.7447	26.4642	26.2822	30.9872	24.186	Filtered	96.9076	174.349	131.877	132.779	162.81	97.9263	107.882	163.687
552	HVO_0165	mtaD	D4GZA9	HALVD	5-methylthioadenosine/S-adenosylhomocysteine deaminase	15	7.9299	2.74474e-42	2.89682e-42	6.76852e-27	56.9043	45115.3	287.529	277.732	279.433	246.397	251.897	250.227	200.492	189.35	206.209	179.732	158.659	181.435	122.403	151.89	128.547	146.1	1054.22	147.898	102.749	85.5105	97.9188	165.893	200.917	168.488	257.058	266.141	216.84	307.996	255.582	208.24	265.778	243.562
553	HVO_A0500	mtfK1	D4GRG3	HALVD	FKBP-type peptidylprolyl isomerase	6	7.29985	8.5996e-37	4.73807e-37	7.05581e-24	55.5054	16897.2	256.85	230.864	224.329	333.462	177.965	169.627	77.9501	67.6527	151.297	180.372	180.928	186.132	67.1433	56.0826	63.0971	84.327	82.8664	84.8438	50.7861	46.7048	49.4351	95.1908	88.7082	94.4818	373.4	755.156	140.701	555.688	756.423	296.376	524.881	727.67
554	HVO_1637	mtfK2	D4GZ66	HALVD	FKBP-type peptidylprolyl isomerase	11	11.6038	1.14997e-35	5.8597e-36	2.99896e-23	55.2043	33784.3	1867.91	2132.19	1529.72	1922.06	2269.45	2238.39	1001.4	900.997	1027.82	1240.72	1211.38	1438.57	875.996	764.17	774.477	1246.51	1606.49	1600.68	675.995	673.841	769.037	1690.98	2033.22	1661.11	2695.01	6961.68	2778.63	2584.36	4162.44	2275.57	3057.6	5202.93
555	HVO_1761	mtfK3	D4GS86	HALVD	FKBP-type peptidylprolyl isomerase	3	6.80332	4.06322e-19	1.16341e-19	1.58546e-13	49.9246	17061.7	21.9832	20.5018	88.7271	53.7395	50.4679	81.2434	85.4264	111.965	117.235	74.3747	75.9419	70.034	60.7402	70.9856	83.3861	120.194	110.875	109.07	114.869	126.04	126.141	107.295	110.824	121.867	303.746	318.455	282.835	260.498	347.27	261.199	280.553	350.554
556	HVO_1939	mutLa	D4GTG8	HALVD	DNA mismatch repair protein MutL	10	4.13209	9.31983e-12	2.34167e-12	3.02763e-09	46.8722	59769.4	52.4349	39.0365	26.187	29.1868	34.0002	30.806	24.9281	22.6604	24.6056	20.2152	18.0684	14.3176	9.792	Filtered	Filtered	Filtered	Filtered	Filtered	3.7526	8.553	Filtered	Filtered	Filtered	Filtered	65.7663	Filtered	7.7752	6.9351	Filtered	13.5996	66.6419	Filtered
557	HVO_0551	mutLb	D4GSE8	HALVD	DNA mismatch repair protein MutL	24	6.66833	9.52286e-29	3.52699e-29	2.66246e-19	53.2218	78728.5	90.712	89.8129	93.3835	75.0742	78.6618	79.3561	75.0607	77.9793	67.0023	82.592	83.885	82.1834	42.2943	42.9363	52.4758	57.5787	40.4709	60.4103	63.1626	57.9211	61.0293	57.2058	92.9323	70.6455	100.346	113.238	103.205	91.8232	98.5753	107.594	89.6573	82.3056
558	HVO_1940	mutS1a	D4GTG9	HALVD	DNA mismatch repair protein MutS	30	6.09466	6.19113e-22	1.87752e-22	3.05143e-15	50.9706	99487.5	51.6629	53.5968	55.9758	53.2678	53.6749	55.3421	40.0293	43.7431	41.3708	38.8588	36.4183	35.6096	75.7992	51.396	59.1729	67.6868	71.0359	56.4943	74.6169	54.8464	60.3093	Filtered	Filtered	Filtered	127.151	166.801	91.7147	111.724	144.802	87.9229	124.563	177.585
559	HVO_0552	mutS1b	D4GSE9	HALVD	DNA mismatch repair protein MutS	39	6.9605	3.85034e-33	1.73243e-33	7.93619e-22	54.5091	99267.4	116.566	121.992	115.822	107.85	114.353	95.2344	55.6186	61.3987	59.7451	67.1856	60.9886	66.567	80.8932	93.7646	84.6764	100.642	174.907	112.154	103.156	104.254	102.595	92.6104	152.645	101.709	203.066	217.843	234.194	197.52	230.75	219.577	188.547	238.322
560	HVO_0191	mutS5a	D4GZD5	HALVD	DNA mismatch repair protein MutS	21	5.78807	1.54026e-13	3.96208e-14	2.95639e-10	47.6716	70792.7	58.3622	42.063	49.8653	49.3414	45.0562	57.1874	25.1081	28.0474	23.0511	41.7707	37.1242	37.9316	28.3863	Filtered	35.7636	55.6237	54.4956	77.8174	40.859	31.4386	48.5711	33.362	Filtered	30.5936	192.236	55.4671	118.314	183.051	151.704	82.9565	176.17	Filtered
561	HVO_1354	mutS5b	D4GXN9	HALVD	DNA mismatch repair protein MutS	23	7.09521	1.31475e-12	3.34542e-13	9.95376e-10	47.2624	62166	83.6781	119.106	94.0666	102.105	91.1931	91.7689	41.1324	45.1575	47.6531	78.0999	80.3813	80.7883	60.882	39.1419	78.4188	95.2352	107.19	123.747	69.6793	64.297	69.6655	166.634	185.314	130.024	84.3564	153.014	202.286	234.255	60.2543	237.954	208.599	437.357
562	HVO_2896	mutY1	D4GXN6	HALVD	A/G-specific adenine glycosylase	9	5.27406	0.00108718	0.000226378	0.00394252	38.4696	33652.9	16.367	30.0217	36.2258	24.1317	18.2161	21.8263	76.8293	21.6769	48.7059	25.6616	79.0237	62.2215	Filtered	157.186	Filtered	Filtered	Filtered	Filtered	Filtered	Filtered	Filtered	Filtered	Filtered	Filtered	38.09	Filtered	39.9956	35.1064	34.2387	47.0863	45.8314	Filtered
563	HVO_1412	mvaD	D4GXZ3	HALVD	phosphomevalonate decarboxylase	10	10.3245	1.69583e-40	1.38719e-40	6.39097e-26	56.4604	35417	749.967	718.277	709.618	1314.54	1285.19	1290.28	714.821	656.503	679.875	536.76	485.168	538.929	513.842	658.11	517.142	954.877	958.414	1000.89	248.874	294.947	250.88	1235.39	1187.01	1231.27	1516.66	1641.2	1352.56	1286.02	1636.77	1327.59	1275.09	1915.62
564	HVO_2761	mvk	D4GWT5	HALVD	mevalonate kinase	17	8.11043	6.89607e-22	2.08656e-22	3.25814e-15	50.9538	38264.8	177.598	189.059	168.925	178.816	156.059	200.225	152.193	158.317	162.181	137.383	144.935	136.05	131.906	119.608	94.0646	416.063	314.658	270.062	106.75	107.703	113.897	287.115	231.809	229.567	188.468	347.59	154.146	192.219	215.629	157.6	207.944	214.577
565	HVO_1382	nac	D4GXU3	HALVD	nascent polypeptide-associated complex protein	7	8.45174	4.13371e-41	3.74939e-41	2.95748e-26	56.6136	13659.9	124.498	134.757	134.905	215.357	209.105	211.736	128.515	153.372	143.002	148.708	158.878	153.098	117.979	93.6429	114.78	186.207	175.263	168.722	102.701	130.821	127.589	147.813	198.092	223.633	1134	1417.15	1418.03	1143.15	1351.79	1072.04	1059.85	1357
566	HVO_2581	nadA	D4GU15	HALVD	quinolinate synthase A	6	7.37542	9.16114e-25	2.96717e-25	5.98615e-17	51.9499	42016.6	94.3666	158.117	95.1419	115.394	171.082	115.618	50.0189	57.9449	62.1851	58.3192	56.6452	60.0044	293.025	294.24	293.478	429.897	414.36	402.22	232.876	229.986	228.131	175.287	190.174	160.287	Filtered	Filtered	Filtered	Filtered	Filtered	Filtered	Filtered	Filtered
567	HVO_2580	nadB	D4GU13	HALVD	L-aspartate oxidase	17	7.39845	1.11356e-30	4.4145e-31	2.02405e-20	53.8011	55787.2	130.512	121.105	116.005	129.423	135.949	133.351	157.201	155.942	161.526	162.098	163.25	165.78	94.5629	90.1216	91.9612	108.261	106.866	117.968	119.493	112.297	119.857	112.117	91.5781	110.963	Filtered	40.9076	Filtered	Filtered	Filtered	23.0858	Filtered	Filtered
568	HVO_2579	nadC	D4GU12	HALVD	nicotinate-nucleotide pyrophosphorylase (carboxylating	4	7.27505	3.20508e-39	2.22575e-39	3.20144e-25	56.1372	27946.2	124.25	143.12	142.863	109.132	104.991	102.269	164.226	188.13	196.445	242.819	250.312	247.166	76.8183	86.975	95.0967	73.9318	65.4162	104.024	145.708	150.957	156.437	162.338	154.97	146.064	Filtered	Filtered	Filtered	Filtered	Filtered	Filtered	Filtered	Filtered
569	HVO_1878	nadE	D4GSY0	HALVD	NAD synthase, ammonia-dependent	10	10.4561	5.69459e-41	5.08446e-41	3.52197e-26	56.5789	29591	1068.48	1017.79	1025.89	1066.9	1059.64	1047.18	620.546	625.232	651.447	429.971	416.599	398.932	746.937	656.12	770.908	1283.47	1331.15	1363.17	610.957	629.715	631.36	1559.05	1571.63	1290	718	873.985	1001.97	817.53	843.16	960.666	786.487	785.761
570	HVO_2363	nadK1	D4GWL1	HALVD	probable NAD kinase (polyphosphate/ATP	3	5.28971	0.011958	0.00231408	0.0348249	32.0481	27661.7	26.8543	Filtered	34.0693	50.7339	40.174	53.062	52.8871	18.0165	51.2272	82.266	58.5096	84.1281	28.0916	Filtered	43.3982	Filtered	Filtered	42.1345	Filtered	Filtered	24.1373	Filtered	Filtered	Filtered	Filtered	Filtered	26.9026	Filtered	Filtered	18.0248	Filtered	Filtered
571	HVO_0837	nadK2	D4GUH6	HALVD	probable NAD kinase (polyphosphate/ATP	8	5.77748	1.11425e-33	5.1289e-34	3.93111e-22	54.6598	24765.6	65.5436	66.6602	72.4643	86.7637	74.8516	72.1579	52.1133	53.6414	53.4795	50.5745	42.6263	50.2117	32.2746	51.3514	25.0967	51.9002	55.4261	41.9985	14.7618	28.4265	25.9539	37.1884	37.3842	Filtered	64.4716	89.161	62.4736	57.7696	87.8686	75.0613	60.3921	56.0733
572	HVO_0782	nadM	D4GTT7	HALVD	nicotinamide-nucleotide adenylyltransferase	5	7.65375	4.73752e-24	1.51117e-24	1.60336e-16	51.7094	20443.7	242.113	250.825	243.656	226.367	215.928	228.873	114.898	118.538	122.136	129.073	120.638	121.773	111.303	102.446	93.5283	212.516	159.579	175.309	81.4522	86.7655	92.0556	270.76	182.59	163.917	298.332	511.504	237.838	345.133	470.192	226.551	250.834	378.304
573	HVO_2655	narB2	D4GV15	HALVD	Rieske-type (2Fe-2S) iron-sulfur protein	2	6.11297	0.00350659	0.000703429	0.0166319	35.7918	22648.9	Filtered	Filtered	Filtered	Filtered	Filtered	Filtered	Filtered	Filtered	Filtered	Filtered	Filtered	Filtered	Filtered	Filtered	Filtered	118.297	114.745	111.267	Filtered	56.7022	53.9663	Filtered	Filtered	49.167	Filtered	Filtered	27.5485	Filtered	Filtered	84.1465	Filtered	Filtered
574	HVO_2654	narC2	D4GV13	HALVD	homolog to respiratory nitrate reductase b-type cytochrome subunit	2	5.63019	0.0311759	0.0056427	0.0707588	25.0415	51586.8	Filtered	Filtered	Filtered	Filtered	Filtered	Filtered	Filtered	Filtered	Filtered	Filtered	Filtered	Filtered	Filtered	Filtered	Filtered	Filtered	Filtered	Filtered	Filtered	Filtered	Filtered	Filtered	Filtered	Filtered	Filtered	Filtered	45.8104	Filtered	Filtered	44.0041	60.2531	Filtered
575	HVO_1911	nasD	-	HALVD	nitrite reductase (ferredoxin) (nonfunctional)	4	5.92812	0.000373158	7.99054e-05	0.000832678	40.2942	65146.1	Filtered	Filtered	Filtered	Filtered	Filtered	Filtered	Filtered	Filtered	Filtered	56.3973	64.1772	Filtered	Filtered	Filtered	Filtered	Filtered	Filtered	Filtered	106.064	67.711	108.98	18.1045	Filtered	Filtered	Filtered	Filtered	Filtered	Filtered	40.3717	Filtered	Filtered	Filtered
576	HVO_0580	ncsA	D4GSH6	HALVD	putative tRNA 2-thiolation protein NcsA	10	6.39209	1.96431e-33	8.93884e-34	5.41876e-22	54.5911	36157.6	42.3313	73.7095	79.2871	106.406	102.276	98.111	53.9635	34.6599	49.7748	60.5461	59.3528	71.7935	98.8337	47.8002	34.0856	130.987	84.0795	67.91	79.134	70.9126	87.1172	Filtered	Filtered	46.885	142.212	228.654	120.518	128.48	241.693	108.26	153.106	193.615
577	HVO_1578	ndh1	D4GZ07	HALVD	probable NADH dehydrogenase	20	9.83418	1.94612e-39	1.39507e-39	2.43374e-25	56.1925	42816.2	501.026	487.556	591.936	532.668	512.241	525.298	270.932	250.832	249.315	293.248	269.573	284.964	445.431	446.577	450.249	707.597	740.816	727.82	317.738	332.712	310.344	716.873	634.823	639.922	400.34	525.23	265.963	411.082	458.067	251.635	409.132	475.232
578	HVO_1413	ndh2	D4GXZ5	HALVD	probable NADH dehydrogenase	7	7.81385	1.55129e-33	7.10785e-34	4.74071e-22	54.6197	39754.3	184.077	278.659	268.889	303.026	301.174	306.295	197.057	233.542	234.417	178.993	241.932	179.347	209.584	215.316	184.41	469.669	366.527	498.243	296.184	305.862	313.457	675.283	634.279	501.539	158.462	169.973	166.18	145.952	250.338	175.853	133.319	100.978
579	HVO_2740	ndk	D4GW84	HALVD	nucleoside-diphosphate kinase	7	10.8437	9.58554e-45	1.76692e-44	3.19728e-28	57.4966	17490.3	824.293	798.29	797.858	873.033	951.146	926.137	1586.52	1608.38	1664.8	812.16	892.237	901.89	627.246	998.931	749.914	1367.77	1664.7	1765.69	525.727	433.97	541.747	2250.21	2265.22	2402.33	1129.96	2654.72	2185.01	1097.51	2762.49	1872.41	1945.13	3378.97
580	HVO_1262	nhaC2	D4GX73	HALVD	probable NhaC-type sodium/proton antiporter	2	6.42975	3.38547e-14	8.84513e-15	1.25136e-10	47.952	49974.7	42.4179	32.5539	Filtered	26.4269	Filtered	35.3093	46.3779	33.9661	29.2297	60.0236	32.3033	32.8773	129.652	136.268	118.822	177.335	303.728	255.878	249.627	249.302	255.785	Filtered	Filtered	Filtered	148.532	Filtered	122.666	Filtered	Filtered	Filtered	120.374	Filtered
581	HVO_1394	nhaC3	D4GXW4	HALVD	probable NhaC-type sodium/proton antiporter	4	6.68884	1.64087e-19	4.7424e-20	9.13541e-14	50.075	52983.7	42.403	Filtered	49.3423	Filtered	26.9686	49.2331	7.111	Filtered	24.5174	27.4011	12.3831	Filtered	231.049	231.457	231.563	215.643	240.112	241.087	157.06	160.058	163.999	215.915	233.934	218.798	69.6026	96.5456	56.8282	106.979	114.09	54.2567	97.6441	137.25
582	HVO_1605	nhaC5	D4GZ34	HALVD	probable NhaC-type sodium/proton antiporter	3	7.97159	4.82958e-35	2.36454e-35	6.70384e-23	55.0354	54937.2	115.257	118.2	67.5301	106.859	102.355	61.0092	91.8425	48.7253	51.649	49.5631	Filtered	Filtered	576.951	587.527	582.721	576.865	644.065	641.81	344.098	360.198	346.693	904.406	902.223	929.398	228.48	517.646	202.103	234.229	528.063	251.668	237.496	513.164
583	HVO_1788	nirA1	D4GSB2	HALVD	probable sulfite/nitrite reductase (ferredoxin	31	10.6765	6.47856e-41	5.70799e-41	3.77871e-26	56.565	66605.4	2207.18	2071.26	2059.35	1579.59	1477.52	1543.75	662.499	667.612	689.195	764.984	781.307	793.767	634.739	646.503	684.547	915.949	960.295	921.877	661.542	675.465	693.406	684.265	678.803	720.926	379.605	468.697	358.733	411.544	464.042	355.029	380.095	632.828
584	HVO_1348	nnrDE	D4GXM8	HALVD	bifunctional NAD(P) H-hydrate repair enzyme Nnr	19	7.26502	4.99909e-42	5.1106e-42	9.37119e-27	56.8404	48838.2	169.603	169.034	146.622	147.512	143.821	151.969	157.878	148.088	155.544	166.806	167.79	167.53	105.491	69.2166	80.4198	78.5862	66.3061	76.1633	64.3441	59.0745	62.7116	165.524	147.547	150.963	134.883	177.426	145.202	136.007	164.751	131.417	135.443	161.462
585	HVO_1965	nob1	D4GTJ4	HALVD	rRNA maturation endonuclease Nob1	8	5.93819	8.58457e-26	2.8735e-26	1.45909e-17	52.2893	16809.7	61.9623	56.3802	54.9326	52.6325	54.7166	49.9474	41.5076	35.8079	29.3419	52.5183	62.6458	47.038	19.1934	24.9198	35.3372	71.1017	102.577	74.4617	31.5275	43.5782	42.4095	Filtered	Filtered	Filtered	110.181	171.807	122.169	107.899	137.615	111.217	113.297	144.631
586	HVO_2205	nolA	D4GVD8	HALVD	arNOG06768 family NADH-binding domain protein	16	8.57193	7.46318e-48	2.76414e-47	7.00852e-30	58.2206	32027.2	211.764	256.322	265.608	426.109	327.516	427.146	164.865	161.071	159.483	225.859	233.366	233.866	221.113	216.361	220.763	433.311	442.812	433.444	217.615	214.643	214.646	488.578	461.975	468.898	34.5267	65.5867	113.588	40.6696	215.306	88.915	91.6522	131.657
587	HVO_1670	nop5	D4GZN4	HALVD	rRNA/tRNA 2'-O-methyltransferase complex protein Nop5	12	7.24838	1.41583e-43	1.99412e-43	1.36178e-27	57.217	29997.2	91.3872	119.046	86.5134	113.801	104.369	98.7578	82.7696	65.3181	77.4698	90.0444	82.7592	98.5253	124.753	111.988	103.538	171.074	178.591	164.117	111.998	102.174	86.7677	157.315	187.206	144.085	128.743	215.317	110.889	160.888	162.426	109.204	143.687	164.635
588	HVO_0892	nosD	D4GUV9	HALVD	ABC-type transport system periplasmic substrate-binding protein (probable substrate copper	20	6.51921	1.42224e-25	4.72506e-26	1.96998e-17	52.2176	67099.8	Filtered	438.685	286.389	Filtered	75.1531	Filtered	58.7961	50.9817	60.5856	82.5641	68.6225	67.6477	119.532	92.6194	148.48	123.133	122.841	105.913	224.335	222.559	233.709	297.252	315.954	301.628	32.2545	56.2428	41.8151	49.4843	84.4275	60.8257	31.4218	25.9065
589	HVO_0891	nosF	D4GUV8	HALVD	ABC-type transport system ATP-binding protein (probable substrate copper	9	10.0587	1.80018e-25	5.96579e-26	2.26665e-17	52.184	28627.6	1425.39	1334.43	1366.62	1355.78	1356.14	683.567	315.881	185.853	261.258	883.479	911.853	488.567	336.024	282.492	253.325	331.7	244.682	247.112	365.012	401.814	403.94	693.552	712.654	724.133	4936.85	9346.38	4612.49	7355.35	9049.16	374.58	4741.53	9117.66
590	HVO_A0549	nosL1	D4GRL1	HALVD	NosL family protein	3	7.09951	2.0372e-14	5.3505e-15	9.37124e-11	48.0447	20498.2	Filtered	Filtered	Filtered	Filtered	Filtered	Filtered	66.769	Filtered	Filtered	Filtered	23.928	Filtered	84.2132	77.6115	Filtered	Filtered	Filtered	Filtered	216.758	310.447	230.974	276.153	315.921	313.956	19.1946	Filtered	Filtered	Filtered	90.4923	Filtered	Filtered	Filtered
591	HVO_A0601	nosL2	D4GRR1	HALVD	NosL family protein	2	6.73799	2.77688e-37	1.5982e-37	3.76479e-24	55.635	21561.6	Filtered	Filtered	Filtered	Filtered	Filtered	Filtered	Filtered	Filtered	9.8299	Filtered	Filtered	Filtered	72.0211	82.7486	71.0855	126.81	126.079	117.967	273.205	290.306	287.541	309.053	329.247	362.915	67.659	Filtered	53.3968	84.3272	37.5832	95.7779	47.6402	Filtered
592	HVO_0890	nosY	D4GUV7	HALVD	ABC-type transport system permease protein (probable substrate copper	2	6.2048	5.10842e-12	1.28757e-12	2.15002e-09	46.9939	26974.7	Filtered	Filtered	Filtered	Filtered	Filtered	Filtered	Filtered	Filtered	Filtered	Filtered	Filtered	Filtered	51.2325	56.9568	36.581	51.6389	61.9722	56.8536	95.4271	92.5087	93.6499	110.877	102.071	149.15	Filtered	Filtered	80.7806	82.3484	Filtered	47.2531	90.2182	Filtered
593	HVO_0433	npdG	D4GRX4	HALVD	F420H2:NADP oxidoreductase	10	9.87053	2.01438e-43	2.72214e-43	1.64718e-27	57.1801	23338	1083.26	1120.75	956.63	1774.73	1756.56	1769.5	615.781	640.703	671.873	1230.81	1189.37	1189.42	295.793	316.785	303.192	594.431	611.75	623.142	176.805	198.012	187.257	889.898	908.779	913.904	226.043	310.743	192.073	217.736	281.015	194.05	219.489	461.926
594	HVO_2452	nrdJ	D4GT33	HALVD	ribonucleoside-diphosphate reductase, adenosylcobalamin-dependent	56	10.9137	1.74036e-52	2.67747e-51	2.55403e-32	59.2527	114376	1384.14	1379.38	1366.43	952.885	930.539	943.818	907.703	924.771	920.823	781.755	789.984	774.796	674.448	681.19	688.869	807.526	794.971	765.375	905.821	923.739	921.902	892.006	875.561	880.499	2818.78	2112.56	2009.29	2798.75	2075.29	1950.11	2693.66	2061.23
595	HVO_0734	nreA	D4GTA5	HALVD	DNA repair protein NreA	3	4.61194	5.28102e-05	1.17421e-05	9.09081e-05	42.0351	46863.9	Filtered	Filtered	Filtered	Filtered	Filtered	Filtered	10.1417	Filtered	24.0668	37.0931	24.2421	19.2563	28.4249	Filtered	23.0892	Filtered	Filtered	Filtered	28.5994	34.0722	31.5998	Filtered	Filtered	Filtered	Filtered	Filtered	16.9549	Filtered	Filtered	Filtered	Filtered	Filtered
596	HVO_0848	nthA	D4GUJ5	HALVD	endonuclease 3	11	6.39162	2.18938e-38	1.39897e-38	9.22754e-25	55.9227	25523.3	105.642	107.018	81.1239	132.58	155.131	131.766	42.8598	104.839	72.1297	72.5814	68.0928	75.5317	52.8907	48.1357	46.7335	98.4289	75.6868	79.0592	33.1163	29.7041	30.4265	43.1308	26.2329	30.4436	177.741	224.846	111.971	195.004	286.304	94.8178	127.452	254.298
597	HVO_0878	nthB	D4GUM5	HALVD	endonuclease 3	9	5.6078	5.7996e-22	1.76146e-22	2.93265e-15	50.9807	28484.7	51.6824	45.536	45.8737	55.4408	60.2149	47.8172	31.0063	30.9244	33.1082	29.7218	31.0097	26.5026	Filtered	Filtered	22.9402	60.4289	69.9123	49.3655	34.6189	34.823	30.1883	Filtered	27.1061	Filtered	68.6495	Filtered	64.0005	57.5775	94.85	51.6322	58.2052	87.6013
598	HVO_0486	nucS	D4GS26	HALVD	endonuclease NucS	6	5.33665	0.00416574	0.000831484	0.0197328	35.3844	29138	68.7943	58.0379	64.8659	41.7635	20.8842	56.8869	64.302	36.9985	41.4212	40.4175	41.6031	36.8886	Filtered	Filtered	Filtered	Filtered	Filtered	Filtered	Filtered	Filtered	Filtered	Filtered	Filtered	Filtered	Filtered	Filtered	7.7737	Filtered	Filtered	65.6739	Filtered	Filtered
599	HVO_0978	nuoA	D4GVF5	HALVD	NADH dehydrogenase-like complex subunit A	1	9.36836	5.14478e-40	3.93482e-40	1.17306e-25	56.339	15128.8	268.397	263.844	259.001	291.883	286.193	286.303	121.021	117.737	121.915	153.175	93.1199	154.006	1666.87	1617.44	1807.53	2598.13	2736.21	2724.77	1362.36	1412.72	1448.2	3282.07	3320.71	3325.04	827.951	877.188	602.574	775.436	805.971	572.73	768.558	915.01
600	HVO_0979	nuoB	D4GVF6	HALVD	NADH dehydrogenase-like complex subunit B	13	8.61731	6.44203e-43	7.83226e-43	3.08709e-27	57.0579	26138.8	169.468	164.784	153.675	213.173	196.678	168.862	84.5471	90.4825	86.1996	48.9383	83.0522	100.558	771.613	684.773	896.68	1358.19	1563.39	1373.57	702.224	643.615	658.956	1655.14	1694.21	1467.15	285.785	437.991	246.378	295.791	429.469	165.767	289.816	630.574
601	HVO_0980	nuoCD1	D4GVF7	HALVD	NADH dehydrogenase-like complex subunit CD	29	11.4576	2.30661e-39	1.63002e-39	2.6719e-25	56.1737	63483.6	531.536	504.287	513.22	573.527	556.346	559.413	269.706	265.834	272.866	243.877	218.329	233.584	5362.42	5510.86	5567.29	6841.99	6409.11	6946.85	4026.07	4076.91	4148.81	7870.54	7948.66	7854.35	1407.34	1891.39	1192.93	1371.63	1587.51	1178.17	1334.38	1579.79
602	HVO_0968	nuoCD2	D4GV75	HALVD	NADH dehydrogenase-like complex subunit CD	1	6.83497	0.026146	0.00479303	0.051416	26.473	63289.4	Filtered	Filtered	Filtered	Filtered	Filtered	Filtered	127.581	147.476	153.944	147.38	132.303	144.436	Filtered	Filtered	Filtered	Filtered	Filtered	Filtered	68.8395	92.5442	81.9706	Filtered	Filtered	Filtered	111.363	Filtered	Filtered	Filtered	Filtered	97.6109	90.3868	Filtered
603	HVO_0981	nuoH	D4GVF8	HALVD	NADH dehydrogenase-like complex subunit H	4	9.54771	1.36667e-27	4.85496e-28	1.26478e-18	52.8638	36940.8	464.941	401.629	399.127	460.732	470.023	480.382	128.438	246.682	125.88	191.42	189.267	196.055	1044.13	1050.57	1075.32	1798.73	3628.66	1834.02	780.047	808.777	789.917	3662.71	3618.53	3489.44	916.71	1831.17	795.282	733.912	1299.6	742.755	900.784	1236.46
604	HVO_0982	nuoI	D4GVF9	HALVD	NADH dehydrogenase-like complex subunit I	8	10.1017	2.22001e-40	1.77956e-40	7.40496e-26	56.431	17706.9	359.555	351.158	341.963	522.164	520.969	382.382	157.99	167.734	149.129	176.984	164.125	171.932	1355.45	1157.7	1168.86	2809.98	2740.02	3576.04	1449.03	1444.7	1407.71	3664.86	3585.68	3493.35	997.404	1722.15	650.782	957.073	1322.86	601.01	939.355	1363.65
605	HVO_0985	nuoK	D4GVG2	HALVD	NADH dehydrogenase-like complex subunit K	1	4.38955	0.0286056	0.00522073	0.0583088	25.7287	10964	Filtered	Filtered	Filtered	Filtered	Filtered	Filtered	Filtered	Filtered	Filtered	Filtered	Filtered	Filtered	Filtered	Filtered	14.6166	37.9453	Filtered	Filtered	14.5657	22.7841	21.9769	Filtered	Filtered	Filtered	Filtered	Filtered	Filtered	Filtered	Filtered	Filtered	Filtered	Filtered
606	HVO_0986	nuoL	D4GVG3	HALVD	NADH dehydrogenase-like complex subunit L	6	7.63012	5.44746e-21	1.61886e-21	1.14658e-14	50.6278	71787.8	176.315	253.159	242.93	169.536	172.354	167.443	94.0648	25.7765	34.9718	21.0737	Filtered	15.9228	540.299	742.234	731.965	1068.7	Filtered	927.724	238.19	245.49	250.827	Filtered	54.9631	Filtered	268.973	484.151	180.136	259.835	377.358	175.507	245.161	271.019
607	HVO_0987	nuoM	D4GVG4	HALVD	NADH dehydrogenase-like complex subunit M	4	7.66066	3.63163e-40	2.82617e-40	9.69351e-26	56.3772	54745.9	81.5417	82.7548	104.058	67.9575	75.3174	29.9049	40.3823	36.0521	41.1262	35.4222	38.2044	53.2815	284.111	316.225	309.728	378.078	390.338	451.164	209.662	235.062	220.738	475.599	491.11	615.501	780.062	1190.84	309.98	783.685	1172.34	205.319	723.823	1179.54
608	HVO_0988	nuoN	D4GVG5	HALVD	NADH dehydrogenase-like complex subunit N	3	7.88249	1.89108e-11	4.72769e-12	4.53533e-09	46.7265	52271.8	133.86	Filtered	130.306	98.5101	118.191	115.094	Filtered	Filtered	Filtered	Filtered	Filtered	Filtered	335.925	309.251	309.434	371.884	398.087	422.009	305.793	313.936	311.692	377.065	367.308	399.166	219.695	272.575	122.328	224.63	263.113	123.291	209.365	241.838
609	HVO_0351	nusA	D4GZX8	HALVD	transcription elongation factor NusA	4	6.33796	6.16701e-37	3.45975e-37	5.86451e-24	55.5436	14988.8	126.421	118.623	99.8387	110.8	119.886	89.4068	56.3129	80.9235	60.6649	67.1075	41.256	67.3147	113.255	89.9524	89.0687	88.354	96.6016	104.895	31.1867	38.2114	57.422	75.6826	82.3528	67.6556	49.0652	118.158	78.3577	122.326	122.291	78.6483	70.8154	139.101
610	HVO_2958	oadhA1	D4GY15	HALVD	2-oxo-3-methylvalerate dehydrogenase E1 component alpha subunit	17	8.32413	9.60444e-43	1.12662e-42	3.83181e-27	57.0157	40971.4	191.476	143.238	168.793	205.899	175.199	131.342	161.392	156.06	166.613	162.229	161.215	161.125	115.084	139.247	118.491	210.822	207.252	209.908	176.03	180.627	173.712	339.671	346.552	330.353	262.913	309.722	306.244	289.916	345.677	301.458	281.103	389.704
611	HVO_0669	oadhA3	D4GSZ9	HALVD	2-oxoacid dehydrogenase E1 component alpha subunit	6	6.54917	1.83942e-34	8.70733e-35	1.4221e-22	54.8764	36993.8	183.982	156.337	167.828	155.216	146.008	136.671	55.992	57.1406	52.4659	107.122	100.585	116.723	92.1649	94.216	96.6222	63.6101	Filtered	55.4585	52.7459	72.6631	66.3266	73.0609	80.9041	75.0479	39.5394	Filtered	45.0409	Filtered	Filtered	53.1209	Filtered	Filtered
612	HVO_2209	oadhA4	D4GVE2	HALVD	probable branched-chain amino acid dehydrogenase E1 component alpha subunit	16	8.31775	2.11228e-43	2.82579e-43	1.68991e-27	57.1751	38711.6	156.66	151.979	195.236	183.567	179.999	158.564	189.64	186.762	175.957	159.943	152.215	163.175	125.941	136.679	146.625	207.838	189.33	148.431	176.853	179.888	187.475	250.936	279.929	285.768	240.862	526.928	222.602	233.745	341.745	230.753	254.377	388.99
613	HVO_2959	oadhB1	D4GY17	HALVD	2-oxo-3-methylvalerate dehydrogenase E1 component beta subunit	20	8.90738	3.1122e-44	4.99952e-44	6.02091e-28	57.3748	36019.8	234.43	288.013	254.224	279.13	313.266	317.052	411.924	441.447	409.226	306.384	333.037	345.024	333.868	346.491	344.977	502.714	516.813	431.757	510.302	508.748	511.894	852.195	846.993	853.123	587.288	636.52	561.985	545.173	629.568	497.666	450.564	624.105
614	HVO_0668	oadhB3	D4GSZ8	HALVD	2-oxoacid dehydrogenase E1 component beta subunit	9	6.65356	2.38856e-42	2.56146e-42	6.27709e-27	56.9191	36012.4	234.087	224.382	196.696	179.949	208.46	181.717	78.301	94.0332	79.8234	172.585	172.029	144.213	104.261	103.778	117.312	94.8061	86.6324	86.4409	49.1306	43.4895	51.5651	129.25	163.885	133.791	Filtered	Filtered	43.6386	15.8755	25.9061	39.4612	15.8296	Filtered
615	HVO_3014	oapA	D4GYC9	HALVD	origin-associated GTP-binding protein OapA	10	8.8122	1.09389e-36	5.98569e-37	8.06681e-24	55.4777	24036	490.801	470.965	459.831	580.772	502.845	523.707	168.056	170.938	150.423	258.51	255.057	262.769	303.514	309.964	351.368	847.395	819.47	826.017	239.912	244.918	232.843	529.274	532.228	513.811	174.387	290.842	150.08	194.193	290.849	169.266	177.409	274.46
616	HVO_3013	oapB	D4GYC7	HALVD	origin-associated protein OapB	6	6.47656	1.07576e-30	4.26889e-31	1.98421e-20	53.8055	14320.1	125.555	102.659	97.892	167.885	165.061	173.679	59.3852	57.0035	56.5644	92.0741	87.2428	90.8288	33.4915	38.8956	48.5778	103.244	106.351	112.535	39.425	40.8894	41.6009	78.2906	81.5113	84.7963	179.195	196.941	127.197	115.438	136.877	95.5276	86.5581	133.509
617	HVO_3012	oapC	D4GYC6	HALVD	origin-associated protein OapC	8	5.94	0.000401382	8.58111e-05	0.000920717	40.1979	34517.4	20.9399	37.6357	39.3607	27.2137	35.911	28.8999	57.3543	43.1137	63.3309	87.6434	49.0635	88.2229	75.7312	56.1084	82.0648	63.687	58.8079	57.7084	68.2826	36.8027	41.7765	33.9157	175.94	Filtered	90.4483	130.532	49.4453	91.6694	103.213	56.1882	132.74	128.803
618	HVO_0786	ogt1	D4GU11	HALVD	probable methylated-DNA--protein-cysteine methyltransferase	9	6.54592	1.00793e-19	2.93004e-20	6.79009e-14	50.1552	15848.7	88.4092	68.2221	72.9219	101.831	107.868	101.041	58.1853	65.5145	36.8221	60.0941	56.0013	59.5567	Filtered	4.9759	Filtered	119.953	111.463	53.0267	113.218	145.704	176.75	47.8105	Filtered	51.8156	122.552	140.875	72.5519	105.884	122.443	66.4723	94.8118	157.848
619	HVO_B0149	ohyA	D4GPF0	HALVD	oleate hydratase	11	5.76334	1.15284e-05	2.62607e-06	2.38413e-05	42.8706	60182.2	61.2347	32.3354	50.606	64.4474	31.3707	51.902	15.8168	19.6885	24.6512	58.8065	19.1461	49.1177	79.9675	23.7833	41.632	93.3776	100.703	133.516	58.2297	52.579	74.1627	95.6577	99.4991	68.04	56.2411	Filtered	Filtered	49.774	Filtered	Filtered	86.1748	69.4684
620	HVO_0001	orc1	D4GYJ7	HALVD	Orc1-type DNA replication protein	16	5.33055	1.78131e-22	5.45995e-23	1.43236e-15	51.1633	62169.4	69.963	75.2993	83.2626	92.4697	84.302	94.769	40.4063	48.4853	34.8124	61.5181	58.4943	41.7222	42.426	41.0989	21.8035	36.6232	90.3611	32.2351	16.6281	35.6599	24.3023	Filtered	27.4752	Filtered	51.3128	Filtered	36.1117	36.5782	47.0507	46.2412	21.2326	97.4864
621	HVO_C0001	orc10	D4H092	HALVD	Orc1-type DNA replication protein	12	6.44075	2.21927e-30	8.66057e-31	3.01169e-20	53.7127	45247.3	71.9412	75.9557	74.1986	71.8628	66.8528	60.114	27.8973	32.5482	27.6418	39.0123	34.0886	32.9428	53.199	59.2929	50.4915	68.5889	60.223	56.2199	48.8683	54.1215	54.9352	256.516	144.22	124.687	95.9942	120.073	105.479	97.6572	135.332	100.87	93.0873	136.792
622	HVO_A0064	orc13	D4GQ96	HALVD	Orc1-type DNA replication protein	7	4.93192	0.00437583	0.000872114	0.0206728	35.2656	55535.2	91.1868	45.4705	55.8101	56.9258	68.6469	57.6515	26.7974	6.2538	22.0857	33.2875	7.1208	7.8993	Filtered	Filtered	35.5637	Filtered	Filtered	Filtered	Filtered	Filtered	Filtered	Filtered	Filtered	Filtered	Filtered	Filtered	14.7333	50.4966	Filtered	47.9336	Filtered	Filtered
623	HVO_1537	orc15	D4GYI1	HALVD	Orc1-type DNA replication protein	7	6.7154	9.31801e-26	3.11379e-26	1.53194e-17	52.2777	42433.2	72.7691	95.8997	81.0514	93.7561	74.5809	82.0003	72.654	59.1335	83.1862	91.1666	109.516	109.372	62.989	63.7361	63.0726	106.55	115.461	140.424	81.2058	79.9414	64.8175	178.242	195.123	180.892	Filtered	Filtered	51.1361	54.819	Filtered	30.0633	66.6726	Filtered
624	HVO_0634	orc2	D4GSN9	HALVD	Orc1-type DNA replication protein	4	5.60367	0.0242609	0.00446383	0.0480238	27.0926	45640	33.6327	Filtered	Filtered	Filtered	Filtered	Filtered	Filtered	Filtered	7.1588	25.6028	26.5838	20.9997	37.5386	45.7514	46.5256	Filtered	Filtered	56.6402	30.3554	Filtered	37.7501	Filtered	Filtered	Filtered	105.905	Filtered	63.7306	69.6857	85.3899	49.6427	75.5232	54.6551
625	HVO_A0001	orc3	D4GQ34	HALVD	Orc1-type DNA replication protein	3	4.99073	0.0186643	0.00349683	0.039184	29.1399	47048.8	Filtered	8.8734	Filtered	Filtered	Filtered	Filtered	41.159	47.5536	24.9206	50.8099	53.4397	54.0582	Filtered	Filtered	Filtered	Filtered	Filtered	Filtered	Filtered	40.6998	28.1145	Filtered	Filtered	Filtered	30.3639	Filtered	24.4702	27.9904	Filtered	30.1621	23.623	Filtered
626	HVO_2042	orc4	D4GU56	HALVD	Orc1-type DNA replication protein	4	6.23227	0.0115863	0.0022454	0.0348119	32.1996	45649.3	49.1941	Filtered	61.6196	Filtered	Filtered	Filtered	120.159	122.85	83.7941	83.186	Filtered	Filtered	150.251	134	138.691	Filtered	Filtered	81.6248	59.156	78.8149	59.8358	Filtered	Filtered	Filtered	39.0112	14.9044	170.747	41.155	Filtered	111.216	49.0749	Filtered
627	HVO_1725	orc5	D4H069	HALVD	Orc1-type DNA replication protein	16	6.95108	1.48495e-27	5.25337e-28	1.32796e-18	52.8525	44549	134.522	159.271	133.988	112.873	122.172	117.303	56.9265	45.0306	58.6909	62.3726	104.24	74.5732	61.33	56.0935	70.0736	93.2706	77.9372	74.0232	73.5661	68.9447	61.0569	113.846	117.887	110.279	185.975	186.122	127.792	183.239	168.591	120.034	159.711	146.719
628	HVO_B0001	orc6	D4GP02	HALVD	Orc1-type DNA replication protein	16	5.68021	1.35176e-24	4.36403e-25	7.55572e-17	51.8933	45853.6	120.286	105.755	108.151	99.4315	85.5748	95.3835	48.605	45.9543	51.8059	59.4717	61.8192	61.8085	68.238	120.628	55.4212	146.448	150.65	116.172	35.0777	35.2355	41.9509	24.0711	36.8336	47.718	57.2836	148.258	59.3557	56.0042	101.016	57.5968	53.444	114.821
629	HVO_A0257	orc7	D4GQT6	HALVD	Orc1-type DNA replication protein	6	4.74165	0.000928411	0.000194432	0.00313205	38.7976	48047.4	43.5201	39.7854	16.305	43.0202	52.5861	14.8363	14.868	11.2885	17.5181	17.6833	20.2009	23.3639	Filtered	Filtered	Filtered	Filtered	Filtered	Filtered	Filtered	Filtered	Filtered	Filtered	Filtered	Filtered	31.661	Filtered	28.6663	60.8556	Filtered	33.6361	35.6429	Filtered
630	HVO_C0057	orc8	D4H0E4	HALVD	Orc1-type DNA replication protein	8	4.86808	4.68701e-09	1.1335e-09	1.15481e-07	45.4692	45953.3	53.3494	20.7715	22.4186	19.469	16.5539	18.837	94.6782	18.2708	24.2974	113.055	93.0451	168.848	83.1114	88.5887	76.5062	19.0351	Filtered	20.6093	66.5834	71.8163	80.4929	Filtered	Filtered	Filtered	Filtered	Filtered	25.3796	32.5061	Filtered	27.413	11.0065	31.9862
631	HVO_0194	orc9	D4GZD8	HALVD	Orc1-type DNA replication protein	15	7.08492	3.53491e-40	2.75627e-40	9.55132e-26	56.3802	42237.2	127.214	118.959	121.906	126.978	122.18	119	104.769	102.783	107.135	97.8341	93.2543	99.6152	76.1774	79.9766	74.1636	84.4735	59.8239	107.008	67.4032	66.0015	61.0996	86.8493	101.324	75.4453	96.771	96.2584	70.337	83.4624	93.9528	67.9172	93.352	101.42
632	HVO_A0507	paaA	D4GRG9	HALVD	1,2-phenylacetyl-CoA epoxidase subunit A	6	5.46834	0.00316176	0.000636489	0.0149305	36.032	35935.1	Filtered	Filtered	Filtered	Filtered	Filtered	Filtered	18.8715	5.9641	16.3975	Filtered	25.9347	Filtered	Filtered	Filtered	Filtered	Filtered	Filtered	Filtered	59.5983	49.4288	63.9525	Filtered	Filtered	Filtered	Filtered	Filtered	125.276	Filtered	Filtered	77.7699	Filtered	Filtered
633	HVO_A0509	paaC	D4GRH1	HALVD	1,2-phenylacetyl-CoA epoxidase subunit C	5	5.51746	2.62801e-10	6.46896e-11	2.07553e-08	46.1572	31303.5	Filtered	Filtered	Filtered	Filtered	Filtered	Filtered	Filtered	119.911	Filtered	Filtered	9.9813	72.5425	Filtered	Filtered	Filtered	Filtered	Filtered	Filtered	99.1648	23.4316	Filtered	73.8534	Filtered	Filtered	Filtered	Filtered	65.9695	14.2985	Filtered	86.0179	45.0148	Filtered
634	HVO_A0521	paaK	D4GRI3	HALVD	phenylacetyl-coenzyme A ligase	3	5.66955	0.0124523	0.00240624	0.0348249	31.8441	47461.8	65.7173	76.5395	81.5425	55.2587	46.8654	55.5435	42.9622	42.0952	42.0671	Filtered	Filtered	26.7376	Filtered	Filtered	Filtered	Filtered	Filtered	Filtered	Filtered	Filtered	Filtered	Filtered	Filtered	Filtered	Filtered	Filtered	48.6767	Filtered	Filtered	51.7418	Filtered	Filtered
635	HVO_0710	pabB	D4GT63	HALVD	aminodeoxychorismate synthase component 1	14	6.00799	3.41101e-12	8.61911e-13	1.70915e-09	47.0747	54647.4	60.1402	63.8098	61.4583	69.1941	63.2376	65.1742	56.5081	56.5423	59.1369	55.2472	55.6503	55.1477	41.5578	44.9163	37.675	80.0508	Filtered	79.232	55.9987	50.5186	54.0454	185.071	41.9571	93.9215	206.891	38.8033	59.5163	67.7351	44.3667	57.313	28.9913	59.0572
636	HVO_0708	pabC	D4GT60	HALVD	aminodeoxychorismate lyase	5	5.07764	0.00594559	0.00117734	0.0267845	34.4851	35442.7	Filtered	Filtered	Filtered	Filtered	31.2157	Filtered	40.9963	33.2372	32.9604	28.8508	19.0521	19.4009	Filtered	24.7417	Filtered	Filtered	Filtered	Filtered	25.7632	Filtered	30.9205	Filtered	Filtered	Filtered	9.7186	Filtered	48.3168	72.3009	49.8942	56.8766	63.5455	Filtered
637	HVO_0850	panA	D4GUJ7	HALVD	proteasome-activating nucleotidase	21	8.4548	9.1592e-50	6.20492e-49	6.839e-31	58.6528	45671.2	166.601	148.753	181.409	184.195	168.403	142.459	194.019	168.145	193.091	193.214	173.492	275.937	128.308	128.06	108.421	296.713	254.255	288.74	294.15	326.92	323.682	377.954	321.786	335.276	603.303	1109.79	616.818	664.41	1032.9	604.619	631.152	929.991
638	HVO_1957	panB	Q5UT56	HALVD	proteasome-activating nucleotidase	14	7.02568	6.34817e-28	2.28557e-28	8.06663e-19	52.9677	45588.6	161.729	73.6933	78.0718	64.6947	57.4625	75.6714	60.848	53.6826	75.4724	65.6949	53.9393	74.6297	59.9749	58.4171	62.8582	93.8709	160.902	84.4739	105.188	87.4727	99.3593	40.8552	111.294	86.5212	285.221	418.757	153.728	314.724	388.402	135.36	237.582	390.63
639	HVO_2703	panB2	D4GW03	HALVD	3-methyl-2-oxobutanoate hydroxymethyltransferase	7	7.16817	4.40568e-34	2.05615e-34	2.32709e-22	54.7718	28310.7	167.647	95.8329	96.4399	198.088	132.809	125.486	75.0953	81.3409	80.4178	108.731	141.191	140.617	191.219	Filtered	168.965	198.206	175.031	191.071	60.8704	103.853	46.1775	211.444	189.894	198.906	176.55	184.896	95.701	165.029	203.118	97.042	161.852	205.498
640	HVO_0811	panD	D4GUC7	HALVD	aspartate 1-decarboxylase	6	5.27993	1.45513e-06	3.38403e-07	4.90884e-06	43.7377	38561.8	Filtered	20.5228	20.7534	Filtered	Filtered	28.5376	20.3079	32.0578	16.5339	16.0142	72.7802	87.4878	Filtered	54.0224	Filtered	Filtered	Filtered	Filtered	18.1199	Filtered	9.2137	Filtered	Filtered	Filtered	109.401	85.1951	91.5572	101.883	67.9585	92.0446	106.348	Filtered
641	HVO_0068	panE	D4GYR3	HALVD	2-dehydropantoate 2-reductase	4	5.31305	0.0017864	0.000364943	0.00773168	37.348	30765.8	44.517	48.6579	48.3357	49.5197	52.0644	44.7715	32.7373	42.1513	39.4246	53.6095	56.3958	58.8461	38.3975	19.9478	73.4637	51.0702	23.8048	45.0048	60.7492	39.6563	50.8593	35.5058	18.1173	35.9178	Filtered	Filtered	9.4791	Filtered	Filtered	Filtered	Filtered	Filtered
642	HVO_C0017	parA1	D4H0A7	HALVD	ParA domain protein	10	7.15017	5.45665e-39	3.67451e-39	4.29019e-25	56.078	32701.5	153.767	175.755	165.176	277.725	228.902	282.072	133.944	124.203	134.916	160.489	144.858	130.652	103.722	113.153	94.9507	173.833	186.256	166.056	83.8954	85.3923	90.8449	112.379	119.222	225.125	167.332	366.079	130.843	145.998	262.41	103.299	128.417	366.608
643	HVO_B0018	parA2	D4GP19	HALVD	ParA domain protein	9	9.51688	1.40445e-17	3.90124e-18	1.3435e-12	49.3258	31672.7	473.767	481.304	478.263	506.838	531.588	515.282	344.359	350.71	374.687	444.366	444.782	385.191	267.27	265.295	330.996	489.167	504.976	482.828	249.198	273.302	317.582	482.166	239.162	412.048	655.374	1248.27	436.7	644.991	938.21	416.843	751.8	953.204
644	HVO_A0003	parA3	D4GQ36	HALVD	ParA domain protein	13	8.21663	4.91548e-44	7.47601e-44	7.70011e-28	57.3273	30364.9	428.503	326.587	394.549	362.041	370.942	354.683	155.101	158.982	158.515	177.063	186.964	190.822	135.484	141.538	126.245	222.842	223.778	231.528	110.394	105.04	119.591	194.184	207.04	179.482	186.586	310.564	172.906	186.379	313.117	164.245	169.216	199.513
645	HVO_1821	pat2	D4GSS9	HALVD	GNAT family acetyltransferase Pat2	3	7.77877	7.77825e-23	2.40813e-23	8.67075e-16	51.2899	20438.4	175.442	168.002	249.923	285.292	273.893	277.601	160.942	157.725	161.501	210.23	201.296	211.362	211.304	121.71	213.364	197.517	304.094	188.307	166.515	156.624	156.305	312.181	45.4566	225.151	351.313	486.61	317.609	215.339	531.167	143.192	377.188	538.95
646	HVO_0652	pcc1	D4GSR2	HALVD	KEOPS complex subunit Pcc1	2	4.95947	0.000348865	7.49844e-05	0.00075987	40.3801	9576.55	19.7736	17.2712	16.7146	26.5743	21.4727	26.0933	14.8818	134.054	22.8042	111.384	62.6715	18.8105	Filtered	Filtered	Filtered	Filtered	Filtered	Filtered	Filtered	Filtered	47.8472	Filtered	Filtered	Filtered	Filtered	Filtered	32.7822	Filtered	Filtered	Filtered	Filtered	Filtered
647	HVO_2486	pccA	D4GTB5	HALVD	propionyl-CoA carboxylase biotin carboxylase component	35	9.22952	1.36229e-44	2.42185e-44	3.86159e-28	57.4603	65345.9	613.276	608.623	597.886	389.853	402.202	377.013	355.981	360.302	381.583	320.087	341.652	327.452	294.425	294.243	299.781	301.106	267.437	325.36	307.477	292.976	302.76	457.228	440.607	448.907	1165.69	1607.9	1010.12	1204.46	1585.13	983.404	1139.44	1593.69
648	HVO_1447	pccB1	D4GY56	HALVD	propionyl-CoA carboxylase carboxyltransferase component	21	6.52146	4.11098e-31	1.65765e-31	1.14129e-20	53.9279	63624.5	64.1171	65.5162	63.673	64.0139	44.9275	50.3498	55.3898	55.2828	58.1912	53.7425	52.4416	48.8159	29.1912	32.4872	84.0747	45.1568	31.6773	42.475	42.8185	39.0556	44.6077	63.9518	47.6636	62.1169	111.012	158.747	130.369	106.737	155.349	121.397	115.574	155.983
649	HVO_2471	pccB2	D4GT75	HALVD	propionyl-CoA carboxylase carboxyltransferase component	25	9.03646	3.70619e-47	1.12309e-46	1.64216e-29	58.0608	56772.4	328.472	318.411	307.56	222.006	224.325	221.281	219.999	242.084	231.521	186.311	196.69	203.764	174.573	207.352	185.964	169.503	166.81	174.766	158.435	149.43	157.553	173.59	216.107	222.169	598.515	718.07	684.404	602.19	719.141	680.769	600.997	746.13
650	HVO_2472	pccX	D4GT77	HALVD	propionyl-CoA carboxylase small subunit	2	6.454	4.96125e-14	1.28696e-14	1.55496e-10	47.8819	9105.83	41.7298	Filtered	Filtered	Filtered	50.9384	38.6044	69.9039	65.1402	55.3339	59.0424	48.8399	50.7577	Filtered	Filtered	Filtered	94.2455	Filtered	Filtered	Filtered	57.1812	Filtered	Filtered	Filtered	Filtered	171.631	179.356	125.169	176.54	199.61	126.203	179.067	163.768
651	HVO_1137	pchA1	D4GW91	HALVD	ion channel pore / TrkA domain protein	11	6.28456	1.47031e-40	1.22271e-40	5.91145e-26	56.4759	58732	Filtered	Filtered	Filtered	11.0229	17.4948	14.2023	8.2417	9.8005	9.4932	7.433	6.7256	5.3152	124.542	105.422	125.371	171.338	179.012	172.599	125.943	130.749	132.044	351.057	272.401	333.611	3045.16	Filtered	13.4032	Filtered	Filtered	3120.77	Filtered	Filtered
652	HVO_2616	pchA2	D4GUE9	HALVD	ion channel pore / TrkA domain protein	5	6.87718	1.80395e-05	4.07673e-06	3.46243e-05	42.6487	42695.5	68.3477	65.6694	72.356	89.5505	88.7136	89.675	29.5807	60.4286	29.3248	53.682	61.2284	60.4646	151.314	147.384	138.167	244.709	336.682	237.012	132.369	140.76	140.009	346.937	388.815	251.518	99.3231	Filtered	60.9303	162.518	191.649	102.168	94.2347	179.704
653	HVO_0467	pchB	D4GS07	HALVD	PhoU/TrkA-C domain protein	24	8.03247	2.03672e-35	1.02091e-35	4.13037e-23	55.1373	43288.8	123.611	120.667	124.802	200.837	201.79	199.455	143.266	147.034	149.185	191.425	193.14	200.272	179.984	193.811	195.546	300.99	315.757	316.393	145.826	149.726	153.555	321.846	331.28	292.904	125.688	188.924	133.615	160.883	199.961	130.06	166.277	186.93
654	HVO_0175	pcnA	D4GZB9	HALVD	DNA polymerase sliding clamp	11	10.9826	1.801e-38	1.16006e-38	8.28474e-25	55.9446	26672.1	2974.86	2297.9	2739.45	2889.44	2367.31	2897.84	1144.32	1179.61	1189.09	1703.36	1960.45	2310.39	1311.62	1796.08	1101.69	2669.64	1742.14	1837.99	1019.41	1264.55	870.086	2159.43	3033.55	2384.52	3803.89	4685	2537.18	3630.39	6219.5	2725.02	3048.54	6009.34
655	HVO_0680	pcrB1	D4GT16	HALVD	(S)-3-O-geranylgeranylglyceryl phosphate synthase 1	6	7.83384	1.68913e-37	9.92149e-38	2.85746e-24	55.6916	26473.7	451.817	424.008	423.07	395.993	380.946	390.196	138.956	164.757	140.146	178.497	174.855	237.827	176.565	116.64	127.308	204.678	227.005	202.291	75.2272	85.9244	68.7991	195.927	206.02	186.588	167.971	239.667	186.235	245.184	227.88	199.098	247.07	311.493
656	HVO_1958	pdaD	D4GTI7	HALVD	pyruvoyl-dependent arginine decarboxylase	2	8.40821	1.99389e-08	4.793e-09	2.82134e-07	45.0886	16105.6	98.4481	94.3944	Filtered	86.256	94.3481	86.7951	374.163	377.92	389.404	212.173	229.623	225.918	159.079	Filtered	Filtered	Filtered	Filtered	209.799	298.847	157.56	284.822	395.785	375.141	339.349	1416.81	1444.29	783.707	1401.8	1424.74	740.149	700.043	1469.5
657	HVO_2395	pduO	D4GWP2	HALVD	ATP:cob(I)alamin adenosyltransferase	5	7.48786	9.13924e-28	3.26693e-28	9.98766e-19	52.9184	19482.4	54.3456	112.454	103.824	184.227	180.151	172.432	126.104	125.055	60.0379	152.018	167.599	172.518	136.009	111.342	132.698	303.685	359.995	297.856	125.354	145.136	121.325	377.048	483.363	361.972	186.204	380.512	122.299	155.132	268.098	87.1417	131.176	350.799
658	HVO_2111	pdxA	D4GUQ8	HALVD	probable D-threonate 4-phosphate dehydrogenase	7	7.40507	2.16724e-21	6.50824e-22	6.53953e-15	50.7741	35038.1	335.504	145.053	215.318	70.8649	119.753	117.28	136.048	183.438	147.171	124.804	133.751	129.915	160.097	166.5	165.142	152.116	150.447	147.274	228.838	304.476	207.898	160.6	264.919	268.825	162.916	215.298	138.974	89.5576	93.7194	Filtered	150.946	194.082
659	HVO_2336	pdxS	D4GWI5	HALVD	pyridoxal 5'-phosphate synthase subunit PdxS	20	10.0003	7.04908e-41	6.16987e-41	3.9568e-26	56.5558	32521.7	846.452	766.966	807.138	764.221	748.568	783.457	512.392	536.736	564.076	494.239	500.998	514.705	349.226	340.094	359.261	469.17	503.062	430.991	269.95	299.138	310.1	492.496	475.143	411.09	562.557	1143.24	498.321	572.1	1093.47	341.705	545.227	920.218
660	HVO_0436	pdxT	D4GRX7	HALVD	pyridoxal 5'-phosphate synthase subunit PdxT	5	6.97986	1.21763e-34	5.82596e-35	1.12736e-22	54.9256	21474	169.223	133.476	162.917	172.575	167.292	191.559	85.0087	93.2916	102.349	135.34	78.954	90.8965	55.5414	50.3868	70.913	90.5712	82.4253	94.3963	71.1919	72.2295	71.2532	82.1907	86.997	103.354	232.837	265.653	145.895	215.22	261.192	168.498	190.548	253.631
661	HVO_2880	pelA	D4GXK0	HALVD	mRNA surveillance protein pelota	6	8.13189	2.42153e-19	6.95841e-20	1.15757e-13	50.0106	39291.3	268.621	254.437	246.164	305.677	307.991	301.474	145.694	154.795	134.61	164.735	236.112	195.805	151.969	199.398	212.99	181.244	217.625	237.983	154.757	283.113	113.536	169.515	163.639	179.031	336.143	637.726	297.554	371.755	651.952	275.526	344.533	711.259
662	HVO_0242	pepB1	D4GZI7	HALVD	aminopeptidase (homolog to leucyl aminopeptidase / aminopeptidase T	12	6.61762	6.08273e-31	2.44532e-31	1.42938e-20	53.8782	39549.2	243.402	182.958	200.83	280.746	235.907	313.72	117.509	115.7	113.336	173.135	186.035	212.688	144.765	123.15	120.563	266.054	180.713	205.077	96.3933	112.657	107.299	272.44	269.195	178.332	95.1485	96.0067	89.512	76.4649	105.265	114.798	65.7788	111.732
663	HVO_1829	pepB2	D4GST7	HALVD	aminopeptidase (homolog to leucyl aminopeptidase / aminopeptidase T	16	8.73545	1.39065e-37	8.22871e-38	2.5655e-24	55.7138	39365.1	435.87	415.228	410.441	451.521	455.653	440.555	493.671	501.957	507.466	493.888	494.207	516.44	244.582	230.496	239.664	292.416	247.642	208.83	245.571	252.895	257.514	469.643	447.77	392.787	527.96	706.61	538.56	421.945	681.736	404.189	565.141	730.732
664	HVO_0477	pepB3	D4GS17	HALVD	aminopeptidase (homolog to leucyl aminopeptidase / aminopeptidase T	7	9.3152	2.53227e-26	8.60585e-27	7.07265e-18	52.4611	33405.6	2697.2	2623.92	608.226	653.256	348.681	3581.76	552.978	464.953	476.666	1185.24	596.736	1214.71	847.601	798.608	831.928	382.455	258.53	351.623	311.972	260.108	256.976	550.601	327.933	262.392	410.748	442.418	358.767	310.608	573.653	405.114	368.877	453.165
665	HVO_1847	pepF	D4GSV0	HALVD	oligoendopeptidase PepF	19	8.79325	2.3592e-48	9.93349e-48	3.80598e-30	58.3346	68543.1	352.46	352.066	351.95	303.778	282.877	316.411	253.017	254.152	252.882	272.205	268.56	274.748	165.772	168.352	167.44	175.666	176.835	182.074	134.031	138.743	136.235	212.943	219.479	226.2	300.248	359.014	302.037	292.326	316.779	298.496	299.698	293.676
666	HVO_0997	pepQ1	D4GVH4	HALVD	probable Xaa-Pro dipeptidase	16	6.87469	1.49e-42	1.68362e-42	4.8605e-27	56.9692	39961.2	75.4365	74.8844	74.3033	75.8171	68.6583	72.8883	69.3137	66.4015	62.3136	95.1068	100.545	88.1505	99.6379	102.199	99.1006	136.907	135.08	138.135	74.5359	63.6703	54.4405	84.4252	105.273	96.5984	125.573	176.51	95.9972	135.526	158.225	109.272	126.385	164.595
667	HVO_A0376	pepQ2	D4GR44	HALVD	probable Xaa-Pro dipeptidase	2	4.14022	1.15179e-08	2.77706e-09	2.005e-07	45.2361	39800	Filtered	Filtered	Filtered	Filtered	Filtered	Filtered	Filtered	Filtered	Filtered	Filtered	Filtered	Filtered	Filtered	Filtered	Filtered	Filtered	Filtered	Filtered	25.4589	24.7657	17.7557	Filtered	Filtered	Filtered	Filtered	Filtered	13.854	Filtered	Filtered	10.9857	Filtered	Filtered
668	HVO_2620	petA	D4GUF8	HALVD	cytochrome bc1 complex Rieske iron-sulfur protein	8	7.3181	1.44935e-39	1.06179e-39	2.07008e-25	56.225	30243.8	51.7417	15.5408	Filtered	70.0069	93.203	106.174	57.5903	58.9097	44.9955	57.7945	41.7759	41.1637	679.56	641.496	633.299	1395.5	1218.39	1192.21	879.817	826.762	809.479	1271.06	1487.32	1296.1	205.768	348.461	201.831	274.119	261.31	179.528	256.062	339.272
669	HVO_0842	petB	D4GUI3	HALVD	cytochrome bc1 complex cytochrome b subunit	2	8.2433	6.11547e-05	1.35598e-05	0.000104741	41.9395	30521.8	136.444	142.534	127.922	140.766	140.364	149.049	Filtered	82.7903	65.7749	162.667	Filtered	Filtered	770.292	774.259	841.658	1253.62	655.765	1299.2	142.977	529.425	499.404	897.724	865.048	873.024	Filtered	Filtered	35.4463	Filtered	Filtered	Filtered	55.1049	Filtered
670	HVO_0841	petD	D4GUI1	HALVD	cytochrome bc1 complex cytochrome b/c subunit	8	10.7519	2.06322e-42	2.26107e-42	5.79807e-27	56.9347	28785.2	527.136	504.016	512.025	639.47	642.569	622.727	224.312	158.544	216.774	228.589	226.177	251.169	4321.15	4370.63	3824.77	5068	4229.01	5091.94	2488.11	2184.4	2574.97	6848.98	6870.66	5568.33	1149.18	1811.38	870.508	1150.48	2226.37	856.874	1110.62	1834.36
671	HVO_0119	pfdA	D4GYW5	HALVD	prefoldin alpha subunit	4	7.77713	1.77277e-23	5.57476e-24	3.54853e-16	51.5132	17492.7	Filtered	Filtered	Filtered	Filtered	Filtered	Filtered	126.883	111.465	108.788	139.713	71.3586	139.175	Filtered	Filtered	Filtered	Filtered	Filtered	Filtered	164.411	198.575	103.451	Filtered	Filtered	Filtered	325.338	366.266	255.796	324.771	498.162	282.988	247.568	648.944
672	HVO_0651	pfdB	D4GSR1	HALVD	prefoldin beta subunit	10	9.16339	2.07561e-41	1.95352e-41	2.03202e-26	56.6879	13986.2	231.691	159.357	259.922	273.879	274.254	278.202	221.01	279.203	281.736	139.099	145.72	145.614	125.23	155.113	207.066	342.636	387.443	352.028	285.33	274.027	262.493	464.791	469.515	459.405	2044.44	3232.84	1324.81	1545.85	4551.66	1311.6	1508.23	3244.06
673	HVO_1500	pfkB	D4GYE6	HALVD	1-phosphofructokinase	11	7.83261	6.30986e-41	5.58395e-41	3.72471e-26	56.5678	32002.5	428.692	417.03	341.692	389.158	394.803	487.515	263.731	256.668	242.66	291.961	344.735	318.259	249.082	231.691	218.883	134.627	463.698	120.035	124.501	135.315	106.522	48.0824	46.8672	137.256	150.301	226.361	120.317	172.779	214.015	119.626	165.192	175.271
674	HVO_1287	pfpI	D4GXB9	HALVD	protein deglycase PfpI	5	9.55741	7.29683e-44	1.08101e-43	9.52593e-28	57.2862	21545	1719.67	1573.39	1584.41	1519.38	2184.37	2154.53	348.485	363.378	453.831	630.275	630.538	620.158	454.499	552.106	828.623	770.812	812.429	820.878	501.531	207.948	298.179	779.37	764.583	742.078	411.181	957.131	491.102	434.48	663.353	470.711	409.767	603.597
675	HVO_1967	pgi	D4GTJ6	HALVD	glucose-6-phosphate isomerase	12	7.96181	1.3875e-49	8.67186e-49	8.51319e-31	58.6124	45604.5	229.364	200.882	236.41	202.354	177.158	203.433	186.715	180.267	184.988	150.693	151.21	151.602	126.188	141.581	115.232	233.988	207.253	208.888	105.584	97.8491	99.7382	198.3	225.571	178.524	273.746	346.981	217.351	268.648	305.813	189.039	271.873	337.144
676	HVO_0480	pgk	D4GS20	HALVD	phosphoglycerate kinase	23	10.2828	1.47182e-43	2.06571e-43	1.39057e-27	57.2129	43636.2	926.16	796.63	876.489	710.824	767.528	689.628	899.146	893.469	938.62	717.971	719.385	730.259	398.551	388.75	399.591	470.486	471.778	478.872	409.569	407.986	405.339	579.808	569.914	584.609	1078.82	1254.47	882.347	980.238	1244.66	867.386	1052.38	1234.12
677	HVO_0449	pheA	D4GRZ0	HALVD	prephenate dehydratase	10	10.6794	1.1681e-28	4.31431e-29	2.99914e-19	53.1946	28698.7	1592.63	1540.17	1514.11	1600.99	1610.7	1584.59	1162.66	1051.11	1227.19	1730.08	1752.56	1801.5	579.18	598.549	598.231	781.223	1009.16	881.175	394.173	392.313	400.923	1528.85	1476.42	1483.77	362.916	517.741	338.409	322.922	499.125	327.573	290.873	512.273
678	HVO_2948	pheS	D4GXZ2	HALVD	phenylalanine--tRNA ligase alpha subunit	14	7.72892	1.01217e-42	1.18383e-42	3.94219e-27	57.0101	55160.1	196.808	204.87	209.077	190.598	179.868	199.499	182.382	182.717	170.356	184.133	147.836	177.743	141.751	140.852	134.022	111.02	100.965	112.214	136.309	102.005	121.263	105.433	135.5	104.121	250.214	287.201	176.528	258.413	309.499	202.813	278.282	306.76
679	HVO_2947	pheT	D4GXY9	HALVD	phenylalanine--tRNA ligase beta subunit	20	8.78534	1.52902e-39	1.11201e-39	2.13179e-25	56.2191	63316.9	384.643	355.853	331.368	360.043	315.49	356.425	397.514	401.463	417.095	349.615	384.931	357.019	223.907	221.951	236.561	271.971	250.781	239.242	244.282	251.799	253.558	602.43	546.741	272.38	388.041	538.758	324.717	374.793	449.823	404.101	351.884	389.825
680	HVO_0446	phnC1	D4GRY7	HALVD	ABC-type transport system ATP-binding protein (probable substrate phosphate/phosphonate	10	6.8191	7.64796e-41	6.63598e-41	4.13685e-26	56.547	28868.1	44.5806	41.0463	44.2878	59.8534	66.6963	39.3507	34.0858	40.2874	35.056	22.8084	15.6105	29.8484	376.566	369.4	390.46	432.7	425.284	404.91	134.504	125.353	133.734	373.676	449.887	391.402	109.398	110.928	94.3664	90.2018	140.657	60.9248	104.58	169.722
681	HVO_0445	phnE1	D4GRY6	HALVD	ABC-type transport system permease protein (probable substrate phosphate/phosphonate	3	8.13784	5.48404e-34	2.55072e-34	2.63328e-22	54.7454	35496.5	354.843	377.408	195.215	295.798	153.966	137.892	53.894	53.9564	30.3149	79.9242	43.6602	Filtered	987.352	1011.71	995.618	1078.16	1144.17	741.567	288.224	288.258	291.039	937.408	927.87	959.843	132.823	286.922	109.124	215.059	529.189	107.755	168.375	311.605
682	HVO_1181	phoU1	D4GWT4	HALVD	PhoU domain protein	18	8.94394	4.36975e-39	2.98786e-39	3.79654e-25	56.1028	38406.2	461.304	448.695	452.691	451.226	457.873	447.585	246.156	251.165	256.753	304.068	310.443	312.881	232.943	258.595	281.879	344.409	318.399	305.781	152.544	141.018	152.196	284.066	285.269	314.574	255.988	415.967	196.373	316.729	389.221	201.462	275.157	398.471
683	HVO_2374	phoU2	D4GWM2	HALVD	PhoU domain protein	15	8.56971	4.19015e-39	2.86996e-39	3.70988e-25	56.1074	36721	413.599	382.611	348.233	326.25	195.611	214.823	220.664	227.259	232.942	248.944	255.247	270.29	126.977	112.067	138.934	314.069	266.104	343.877	103.985	104.313	174.776	317.226	314.358	376.41	177.514	206.177	110.432	165.376	192.597	131.569	149.192	227.795
684	HVO_2379	phoU3	D4GWM7	HALVD	PhoU domain protein	11	9.49801	7.72801e-48	2.83213e-47	7.13941e-30	58.2171	25471.2	276.801	340.241	407.867	340.918	447.704	317.658	230.038	231.739	264.776	141.129	159.582	162.141	180.095	211.76	192.416	724.873	699.447	751.106	229.209	254.606	348.216	923	938.35	1883.95	641.947	1045.85	551.915	706.416	962.328	519.693	652.384	1170.61
685	HVO_2843	phr1	D4GXC1	HALVD	deoxyribodipyrimidine photo-lyase	2	6.93405	0.0317106	0.00572393	0.0740955	24.9107	56511.8	Filtered	Filtered	Filtered	Filtered	Filtered	Filtered	147.068	151.511	167.911	10.3026	142.709	Filtered	125.892	Filtered	Filtered	Filtered	Filtered	Filtered	59.9197	51.8821	77.7255	Filtered	Filtered	Filtered	252.964	175.267	221.695	246.506	190.824	220.227	Filtered	170.918
686	HVO_2911	phr2	D4GXR7	HALVD	deoxyribodipyrimidine photo-lyase	13	5.83672	5.02749e-13	1.28498e-13	5.77583e-10	47.4479	54488.8	81.8261	80.0124	76.9604	90.4072	87.8948	83.4473	48.2357	40.0225	48.8473	55.5303	52.0014	48.0862	19.2905	39.5939	27.7522	50.3198	64.4754	140.026	88.6419	81.1387	83.7394	80.7081	35.6845	Filtered	44.4586	24.0268	51.8846	50.6589	Filtered	57.0998	55.4933	23.74
687	HVO_0696	phzF1	D4GT42	HALVD	PhzF family protein	4	9.51366	0.0022207	0.000450446	0.0100696	36.8446	31348.7	1063.33	1035.64	Filtered	1219.5	801.521	1121.35	890.631	607.324	664.923	528.172	522.56	523.252	647.341	644.535	703.904	588.618	Filtered	695.235	477.368	494.676	523.991	1207.9	1159.89	1191.96	688.74	2071.81	129.726	913.366	1895.99	713.745	114.058	2032.96
688	HVO_0143	phzF2	D4GZ87	HALVD	PhzF family protein	3	5.84241	6.50159e-10	1.58963e-10	3.53494e-08	45.9493	31776.9	Filtered	Filtered	Filtered	Filtered	Filtered	Filtered	Filtered	Filtered	Filtered	Filtered	Filtered	Filtered	Filtered	Filtered	Filtered	Filtered	Filtered	Filtered	83.829	45.5827	83.6384	96.4814	Filtered	Filtered	Filtered	Filtered	Filtered	20.1607	Filtered	Filtered	Filtered	Filtered
689	HVO_2993	pibD	D4GY85	HALVD	prepilin/prearchaellin peptidase	7	7.45914	1.12322e-05	2.56005e-06	2.33396e-05	42.8831	37292.7	Filtered	Filtered	Filtered	Filtered	Filtered	Filtered	Filtered	Filtered	Filtered	Filtered	26.4656	55.71	154.554	190.239	201.783	306.31	277.658	281.077	156.11	140.319	147.735	353.291	329.817	371.757	337.788	Filtered	54.8011	296.779	Filtered	45.8564	285.651	15.9458
690	HVO_0972	pilA1	D4GV79	HALVD	pilin PilA	4	9.03941	6.73481e-37	3.75721e-37	6.15886e-24	55.5335	17671.4	109.9	116.329	100.362	219.802	103.618	Filtered	144.669	101.954	149.416	249.924	237.793	249.633	1271.68	1317.53	1124.43	4150.77	4143.01	3137.92	1457.28	1482.03	1511.17	508.718	497.451	567.308	686.726	858.707	344.065	434.617	720.567	538.364	590.986	824.222
691	HVO_2062	pilA2	D4GU75	HALVD	pilin PilA	2	6.71743	0.0220431	0.00408583	0.044542	27.862	14839.1	Filtered	Filtered	Filtered	Filtered	Filtered	Filtered	Filtered	Filtered	Filtered	Filtered	Filtered	Filtered	Filtered	62.1649	82.616	221.437	214.299	197.162	125.721	107.927	118.609	Filtered	115.205	Filtered	68.1445	86.867	Filtered	70.8576	Filtered	Filtered	51.9479	Filtered
692	HVO_A0633	pilA6	D4GRU1	HALVD	pilin PilA	3	7.39663	1.75994e-14	4.62533e-15	8.62132e-11	48.0713	15297.9	172.056	134.843	182.372	83.8784	153.453	112.437	66.8701	76.5539	82.2454	69.5335	101.871	96.0855	334.826	318.735	480.357	763.825	511.25	754.119	242.8	447.221	454.136	292.588	341.258	213.555	135.617	83.5788	78.8613	133.94	89.47	62.6698	129.2	73.8514
693	HVO_1034	pilB3	D4GVL0	HALVD	type IV pilus biogenesis complex ATPase subunit	12	6.08134	2.01984e-19	5.81666e-20	1.03666e-13	50.0406	64232.5	35.0402	48.2077	43.4012	54.9794	32.1889	67.3621	18.5931	17.4619	18.9467	20.2766	45.0763	20.4407	180.741	168.917	167.32	228.06	239.697	237.483	169.985	169.738	167.013	251.734	234.243	244.549	Filtered	88.2543	27.082	164.852	Filtered	37.214	154.205	Filtered
694	HVO_1160	pilB4	D4GWC7	HALVD	type IV pilus biogenesis complex ATPase subunit	2	6.83659	0.0266962	0.00488718	0.0526349	26.2996	120457	Filtered	Filtered	Filtered	Filtered	Filtered	Filtered	Filtered	Filtered	Filtered	Filtered	Filtered	Filtered	Filtered	87.6494	Filtered	Filtered	Filtered	Filtered	Filtered	105.734	161.147	Filtered	Filtered	Filtered	Filtered	Filtered	Filtered	Filtered	Filtered	Filtered	Filtered	Filtered
695	HVO_2385	pilB5	D4GWN3	HALVD	type IV pilus biogenesis complex ATPase subunit	1	6.96909	0.0134201	0.00258701	0.0348258	31.4347	83807.8	Filtered	Filtered	Filtered	Filtered	Filtered	Filtered	Filtered	Filtered	Filtered	Filtered	Filtered	Filtered	Filtered	Filtered	Filtered	Filtered	Filtered	Filtered	120.068	131.003	124.991	Filtered	Filtered	Filtered	Filtered	Filtered	Filtered	Filtered	Filtered	Filtered	Filtered	Filtered
696	HVO_1033	pilC3	D4GVK9	HALVD	type IV pilus biogenesis complex membrane subunit	9	5.58385	0.00190202	0.000387575	0.00835932	37.2026	76160.8	Filtered	Filtered	12.2858	Filtered	Filtered	Filtered	Filtered	7.0989	Filtered	Filtered	Filtered	Filtered	55.9942	38.9597	57.922	51.6182	60.6155	64.8165	32.7696	53.7588	44.4941	59.6827	93.5845	96.6936	Filtered	Filtered	Filtered	Filtered	Filtered	Filtered	Filtered	Filtered
697	HVO_0474	pimT	D4GS14	HALVD	protein-L-isoaspartate O-methyltransferase	7	6.03154	1.02701e-27	3.66788e-28	1.0695e-18	52.9026	26447.5	57.6457	59.5466	56.6548	41.4691	45.4415	39.9545	29.273	32.3529	51.2393	37.7572	26.8863	32.3242	49.6159	56.0446	27.8893	71.5279	77.9337	65.4639	135.81	135.158	150.443	37.5553	35.3428	45.9021	154.875	146.297	105.438	165.996	192.393	148.161	130.005	151.715
698	HVO_0199	pmm2	D4GZE4	HALVD	phosphohexomutase (phosphoglucomutase / phosphomannomutase	25	10.4063	4.13141e-39	2.83459e-39	3.68118e-25	56.109	48465.8	1605.69	1572.5	1545.05	1586.04	1565.48	1547.8	1075.57	1080.45	1078.63	1127.92	1131.84	1156.85	622.088	562.266	642.057	768.471	758.1	769.125	526.502	520.654	538.463	811.437	822.389	825.393	861.936	797.849	730.654	885.523	823.937	724.271	851.54	762.014
699	HVO_1402	pmm3	D4GXX4	HALVD	phosphohexomutase (phosphoglucomutase / phosphomannomutase	24	8.79312	1.02473e-44	1.88024e-44	3.31397e-28	57.4897	47499.7	293.189	328.595	335.629	304.407	310.363	282.731	248.622	273.716	232.536	286.541	288.252	296.77	183.186	151.348	148.789	346.206	350.212	310.486	214.919	196.141	223.702	352.74	270.047	320.035	681.788	828.736	297.979	629.804	784.301	307.085	614.748	819.167
700	HVO_2989	pmm4	D4GY77	HALVD	phosphohexomutase (phosphoglucomutase / phosphomannomutase	20	8.537	1.56318e-43	2.18447e-43	1.4365e-27	57.2066	48527.7	507.906	487.421	483.554	437.705	438.039	424.624	311.751	321.93	322.566	314.947	306.607	307.788	199.473	204.474	189.794	446.589	419.027	432.668	219.743	228.123	204.122	617.49	586.345	580.472	415.63	527.659	334.698	458.255	564.868	368.617	414.588	521.345
701	HVO_1804	pncB	D4GSC8	HALVD	nicotinate phosphoribosyltransferase	14	7.34693	4.84122e-37	2.73902e-37	5.12627e-24	55.5714	41127.4	289.277	252.189	246.352	282.062	249.982	295.535	103.347	108.141	112.505	129.411	142.821	142.748	165.404	200.438	189.865	156.15	177.558	160.191	35.3712	118.858	47.4986	120.666	132.01	155.96	141.843	212.734	147.731	141.213	179.434	138.797	154.572	209.926
702	HVO_0858	polB1	D4GUK5	HALVD	DNA-directed DNA polymerase B (intein-containing	40	7.31833	1.92083e-27	6.74569e-28	1.54474e-18	52.8174	150583	153.642	151.679	144.287	137.279	127.158	126.357	98.2727	105.792	110.912	109.844	106.09	115.446	76.4494	71.0474	90.3823	72.6623	113.446	88.2628	124.75	122.723	128.826	75.225	60.436	57.3984	175.891	212.521	177.441	153.661	205.655	172.562	209.136	190.132
703	HVO_0003	polD1	D4GYJ9	HALVD	DNA-directed DNA polymerase D exonuclease subunit DP1	2	5.71995	0.0123395	0.0023856	0.0348249	31.8909	57822.3	Filtered	Filtered	Filtered	Filtered	Filtered	Filtered	7.7832	Filtered	Filtered	Filtered	Filtered	Filtered	26.3563	Filtered	32.0039	45.2196	50.5845	46.7851	52.1154	124.82	154.457	34.6453	Filtered	Filtered	Filtered	Filtered	Filtered	Filtered	Filtered	Filtered	Filtered	Filtered
704	HVO_0065	polD2	D4GYR0	HALVD	DNA-directed DNA polymerase D large subunit	13	7.30851	7.85364e-05	1.7337e-05	0.000134272	41.7678	133963	707.959	908.341	793.634	552.152	Filtered	Filtered	123.309	162.275	52.9799	361.506	114.677	167.509	146.082	477.139	296.015	23.0893	400.14	371.623	384.961	176.543	398.452	Filtered	Filtered	89.5638	60.28	Filtered	52.1101	62.1202	17.0841	51.9285	25.2749	30.3887
705	HVO_0741	polX	D4GTB4	HALVD	DNA-directed DNA polymerase X	8	4.58062	0.0389917	0.00700031	0.133765	23.5042	62630	19.6118	23.7562	33.5684	32.9419	Filtered	41.4066	24.6459	25.628	26.8372	28.4818	28.4275	36.4701	Filtered	Filtered	4.8866	Filtered	Filtered	18.4446	24.7821	Filtered	Filtered	Filtered	Filtered	Filtered	Filtered	Filtered	9.7912	29.5285	Filtered	Filtered	Filtered	Filtered
706	HVO_1305	porA	D4GXF1	HALVD	pyruvate--ferredoxin oxidoreductase alpha subunit	23	10.7344	2.33616e-42	2.512e-42	6.20205e-27	56.9215	68469.7	1613.56	1623.01	1583.2	1415.01	1199.53	1215.42	638.123	628.933	651.106	612.745	621.593	639.498	703.767	762.154	743.273	1104.6	1131.45	1123.39	482.567	464.468	468.021	897.293	1123.23	1065.79	1311.06	1731.05	968.924	1331.63	1599.52	960.782	1256	1571.85
707	HVO_1304	porB	D4GXE9	HALVD	pyruvate--ferredoxin oxidoreductase beta subunit	15	11.2152	5.84066e-41	5.1917e-41	3.57096e-26	56.5762	34497.1	2435.97	2542.64	2216.1	2388.02	2324.83	2337.72	954.013	933.979	985.274	1068.59	913.635	864.55	888.069	909.547	896.53	1364.51	1617.2	1385.18	591.097	632.432	613.206	1632.55	1702.8	1184.11	1556.06	2912.88	920.591	1692.82	2266.37	752.17	1498.71	2076.55
708	HVO_2621	ppc	D4GUG0	HALVD	phosphoenolpyruvate carboxylase	42	9.28759	7.599e-42	7.56119e-42	1.17646e-26	56.7957	102399	711.643	674.202	661.448	641.302	640.547	646.839	240.771	234.325	247.607	324.084	325.128	319.276	280.367	291.409	231.274	366.319	414.964	368.342	117.591	116.677	135.473	284.277	274.216	288.873	326.384	411.405	297.883	317.623	422.51	285.021	278.193	354.813
709	HVO_2222	ppiA	D4GVT8	HALVD	CYPL-type peptidylprolyl isomerase	13	7.43577	9.93195e-47	2.85812e-46	2.77549e-29	57.9619	18703.4	133.142	126.323	112.731	228.645	244.424	234.012	89.9527	86.4457	106.254	137.724	135.05	169.231	81.4173	85.3784	87.8664	158.796	148.568	164.465	71.0585	74.1677	81.2581	181.249	184.906	138.464	195.705	227.56	155.984	124.142	254.935	140.557	201.149	190.857
710	HVO_1650	ppk1	D4GZ78	HALVD	polyphosphate kinase	21	6.63177	1.14696e-36	6.26753e-37	8.28241e-24	55.4722	93657.1	105.578	112.81	107.421	116.573	107.668	118.755	72.4845	74.45	76.2385	97.3646	100.551	98.6884	84.0952	55.0247	62.4704	89.8657	119.368	78.1238	59.0908	56.9736	60.5703	97.3979	101.593	114.341	63.566	59.4964	34.4362	30.7664	85.6598	57.6158	63.6321	31.9514
711	HVO_2598	ppk2	D4GUB5	HALVD	polyphosphate kinase	14	5.0108	4.53654e-05	1.01206e-05	7.8727e-05	42.1306	83677.6	41.1072	38.8877	31.081	37.8729	28.4434	29.4133	22.7829	22.0111	22.1505	35.5736	27.9338	22.3022	30.1118	Filtered	22.5406	Filtered	41.6908	Filtered	18.4028	18.9072	26.7445	Filtered	Filtered	35.8398	Filtered	Filtered	4.6552	Filtered	Filtered	17.6359	55.9782	Filtered
712	HVO_0812	ppsA	D4GUD0	HALVD	phosphoenolpyruvate synthase	44	11.0096	9.36189e-50	6.20492e-49	6.91836e-31	58.6506	83132.9	3553.58	3313.42	3294.41	3560.06	3489.57	3510.27	1408.04	1432.31	1478.57	2182.03	2210.75	2241.29	2221.24	2247.91	2335.6	2183.56	2219.74	2253.78	959.859	967.165	972.841	2740.25	2709.13	2687.03	327.332	378.402	301.772	340.919	380.64	290.481	318.267	367.91
713	HVO_0173	priL	D4GZB7	HALVD	DNA primase large subunit	11	6.20001	2.65391e-05	5.97392e-06	4.83626e-05	42.4432	40049.2	47.1422	49.0845	54.6145	45.37	52.2577	58.6861	81.4058	73.2253	82.1367	96.0972	112.079	120.566	32.0161	150.614	90.3743	65.3709	49.8332	49.3083	62.8772	134.1	207.942	Filtered	Filtered	Filtered	91.892	140.595	70.3098	93.8381	136.146	80.774	119.569	129.809
714	HVO_2697	priS	D4GVS1	HALVD	DNA primase small subunit	8	6.23121	2.15876e-29	8.11564e-30	1.12313e-19	53.4175	42674.1	100.594	115.817	96.6757	77.123	95.4768	86.019	51.3035	49.6856	58.5397	49.3284	60.8494	58.9802	64.6454	43.3541	41.5171	80.0577	103.415	90.7234	45.8465	24.9343	29.6729	96.6291	36.7298	Filtered	123.198	92.7353	92.3363	94.1939	72.5178	68.6459	96.9936	124.389
715	HVO_2848	prkA1	D4GXC8	HALVD	probable PrkA-type serine/threonine protein kinase	12	6.98461	7.02441e-26	2.36115e-26	1.2952e-17	52.3176	85346.4	152.351	122.213	129.844	129.537	133.326	130.671	70.4364	50.2696	59.6625	71.6352	87.1119	81.241	61.7696	112.239	103.419	113.421	216.886	130.885	65.4937	102.917	82.7415	251.766	248.005	180.845	Filtered	Filtered	Filtered	Filtered	Filtered	Filtered	Filtered	Filtered
716	HVO_2849	prkA2	D4GXC9	HALVD	probable PrkA-type serine/threonine protein kinase	24	8.04493	6.91151e-52	9.21535e-51	5.25268e-32	59.1222	79938.4	301.762	273.064	280.242	263.758	260.432	259.318	188.907	190.32	197.563	214.868	217.691	222.213	123.078	124.557	128.374	177.628	171.415	170.534	219.69	228.913	220.83	179.617	183.034	188.512	106.242	Filtered	45.4255	30.171	Filtered	91.9809	Filtered	Filtered
717	HVO_1370	proA	D4GXR9	HALVD	gamma-glutamyl phosphate reductase	19	9.12675	1.06853e-40	9.0746e-41	4.96554e-26	56.5107	48117	300.323	336.674	378.207	431.552	419.156	491.614	266.904	277.725	270.483	276.045	271.906	277.37	227.37	214.045	231.144	258.061	300.099	307.52	155.027	149.465	158.464	395.263	391.418	331.697	304.893	385.428	263.856	310.765	357.904	262.136	299.483	372.135
718	HVO_1371	proB	D4GXS1	HALVD	glutamate 5-kinase	10	8.60627	3.17875e-41	2.93649e-41	2.56299e-26	56.6419	31990	401.15	420.493	399.285	359.788	350.498	359.269	175.695	178.381	172.568	277.268	243.343	252.27	179.092	155.491	186.388	191.304	190.007	234.239	165.078	137.325	133.366	398.935	452.996	310.222	373.32	477.56	304.546	372.711	511.586	271.478	297.011	471.113
719	HVO_1372	proC	D4GXS3	HALVD	pyrroline-5-carboxylate reductase	7	9.17288	6.68987e-35	3.24751e-35	8.05025e-23	54.9968	26835.7	926.49	851.455	846.655	793.046	841.177	610.859	413.595	414.311	440.155	623.871	609.841	787.521	337.982	334.7	352.579	526.984	509.855	437.258	215.235	214.172	231.591	634.536	619.735	385.7	510.339	497.862	395.472	504.053	488.322	281.968	471.458	905.606
720	HVO_0870	proS	D4GUL7	HALVD	proline--tRNA ligase	23	9.86292	6.26639e-42	6.29463e-42	1.05946e-26	56.8163	54942.5	712.693	587.799	590.918	553.113	528.652	608.865	524.737	528.156	560.103	451.649	447.695	458.703	343.988	333.247	361.336	435.924	410.438	428.528	248.211	242.572	254.494	411.654	401.814	415.009	702.125	812.71	587.188	740.391	794.534	573.06	723.03	798.263
721	HVO_1241	prrC	D4GX39	HALVD	SCO1/SenC/PrrC family protein	7	8.20462	5.94988e-43	7.27814e-43	2.9572e-27	57.0662	24587	94.1287	93.6619	35.1776	53.0137	119.875	110.714	141.303	111.284	54.9667	77.5273	82.9332	70.3707	625.994	638.485	627.788	675.451	695.203	721.803	958.104	846.697	1242.88	3653.38	2580.72	2629.56	205.07	148.724	185.1	167.19	474.392	323.429	188.403	376.302
722	HVO_0233	prsA	D4GZH8	HALVD	ribose-phosphate pyrophosphokinase	9	8.3427	1.60061e-48	6.88434e-48	3.09922e-30	58.3728	29571.9	254.045	249.19	245.953	202.846	232.357	191.354	170.344	172.278	182.733	178.234	153.495	182.427	126.163	155.237	166.492	212.208	204.68	160.133	104.355	124.382	106.748	241.668	237.198	251.077	420.589	510.779	277.431	414.48	448.919	285.897	391.08	428.692
723	HVO_0146	psd	D4GZ90	HALVD	probable archaetidylserine decarboxylase	4	5.90238	3.01984e-07	7.12648e-08	1.64316e-06	44.2829	21685.6	Filtered	12.5241	Filtered	Filtered	Filtered	15.9551	Filtered	Filtered	Filtered	Filtered	Filtered	48.2316	110.943	128.235	57.0199	64.0305	68.3772	77.3398	74.0073	74.7399	72.8279	78.3664	75.8199	72.0745	Filtered	Filtered	90.1987	Filtered	Filtered	65.3728	24.7065	Filtered
724	HVO_1091	psmA1	Q9V2V6	HALVD	proteasome alpha subunit	16	11.8203	1.74036e-52	2.67747e-51	2.55403e-32	59.2527	27613.2	2396.86	2494.92	2176.28	2442.64	2422.62	2205.94	2443.14	2471.68	2400.86	2299.67	2287.59	2391.49	1227.45	1060.28	1138.18	1676.79	1748.15	1737.94	1102.91	1027.88	1090.29	2142.55	2401.4	2413.52	2087.54	3317.89	1490.89	2144.33	3299.29	1657.37	1866.65	3209.17
725	HVO_2923	psmA2	Q9V2V5	HALVD	proteasome alpha subunit	8	9.59616	3.25962e-39	2.2597e-39	3.23129e-25	56.1353	26727.2	438.887	410.864	412.77	596.057	594.857	573.431	510.408	509.358	536.798	485.853	489.603	494.596	285.09	287.118	249.879	276.178	322.218	270.818	247.369	228.411	263.617	406.461	388.998	392.971	650.495	968.862	585.349	772.929	1116.36	518.867	757.838	968.916
726	HVO_1562	psmB	D4GYZ1	HALVD	proteasome beta subunit	10	9.67058	8.58254e-32	3.57606e-32	4.65091e-21	54.1252	25993.8	1174.46	990.795	1001.92	803.066	815.815	790.674	747.068	673.114	668.328	904.781	874.434	727.097	740.108	626.513	674.1	663.535	496.123	386.882	458.047	401.187	384.984	564.601	574.052	555.093	689.72	957.446	521.265	751.783	1014.4	409.577	724.135	1014.9
727	HVO_2636	pspA	D4GUW2	HALVD	PspA domain protein	16	6.80808	8.27781e-46	1.92507e-45	8.60718e-29	57.7473	30904.8	21.7391	20.7433	20.2156	24.2309	18.1895	26.7684	64.7698	62.9889	65.2479	33.177	26.977	28.1913	49.1406	46.3641	49.5301	112.566	104.835	111.417	625.204	634.577	639.684	127.311	119.472	134.68	213.204	255.559	156.569	179.065	238.805	160.905	170.407	256.453
728	HVO_2377	pstA1	D4GWM5	HALVD	ABC-type transport system permease protein (probable substrate phosphate	2	6.18081	0.013687	0.00263592	0.0348483	31.3195	56080	Filtered	Filtered	Filtered	Filtered	Filtered	Filtered	Filtered	Filtered	Filtered	Filtered	Filtered	Filtered	119.7	132.649	134.405	128.21	Filtered	Filtered	90.9213	82.3323	91.2449	Filtered	Filtered	63.089	Filtered	Filtered	Filtered	Filtered	Filtered	Filtered	4.723	Filtered
729	HVO_2378	pstB1	D4GWM6	HALVD	ABC-type transport system ATP-binding protein (probable substrate phosphate	13	8.11108	2.47978e-44	4.11582e-44	5.32839e-28	57.3984	32594.3	84.6525	84.3827	85.6606	77.3427	80.2702	85.9925	45.7244	43.9387	64.5767	37.4254	58.3288	38.5159	680.523	693.032	708.972	915.471	913.52	927.422	576.39	522.518	576.386	1371.96	1327.92	2003.72	323.679	455.149	186.918	254.4	387	184.493	235.005	454.614
730	HVO_A0480	pstB2	D4GRE5	HALVD	ABC-type transport system ATP-binding protein (probable substrate phosphate	3	5.5183	4.99877e-06	1.14782e-06	1.22893e-05	43.2474	34720.3	Filtered	Filtered	Filtered	Filtered	Filtered	Filtered	Filtered	Filtered	Filtered	Filtered	Filtered	Filtered	Filtered	Filtered	Filtered	Filtered	Filtered	Filtered	33.1693	19.7654	26.4714	84.5064	77.8871	81.1232	Filtered	Filtered	Filtered	Filtered	Filtered	Filtered	Filtered	Filtered
731	HVO_2375	pstS1	D4GWM3	HALVD	ABC-type transport system periplasmic substrate-binding protein (probable substrate phosphate	7	11.2011	2.60921e-43	3.42293e-43	1.89412e-27	57.153	37035.6	266.924	321.675	269.536	630.09	838.915	800.27	823.951	707.471	861.44	837.152	820.806	863.817	6480.76	6662.26	6771.74	7300.28	7248.79	7180.58	13936.7	13771.4	13924.7	32975.2	32541.6	32050.9	153.017	257.08	313.051	90.4986	293.517	250.042	195.968	355.502
732	HVO_A0477	pstS2	D4GRE2	HALVD	ABC-type transport system periplasmic substrate-binding protein (probable substrate phosphate	11	8.28164	7.45202e-38	4.5301e-38	1.816e-24	55.7845	42332	4.7795	Filtered	Filtered	Filtered	Filtered	Filtered	38.6776	39.8924	43.6063	40.9059	44.6467	37.8802	373.198	440.611	496.864	674.444	791.21	679.336	966.748	990.915	1084.35	1498.21	1351.6	1195	Filtered	Filtered	Filtered	Filtered	Filtered	11.2914	Filtered	Filtered
733	HVO_1498	ptfA	D4GYE4	HALVD	phosphotransferase system component IIA, fructose-specific	8	7.09405	5.72572e-34	2.66003e-34	2.6982e-22	54.7402	16452.6	92.4732	84.0407	80.313	74.3282	93.2287	93.6704	64.1875	79.9393	72.8326	84.0718	56.0007	63.5663	Filtered	Filtered	75.9988	79.0807	88.1462	97.8481	65.1366	71.698	62.7152	106.374	71.1946	124.746	379.039	675.673	203.476	332.916	469.11	255.597	338.798	542.352
734	HVO_1495	ptfB	D4GYE1	HALVD	phosphotransferase system component IIB, fructose-specific	4	7.92777	3.65998e-49	2.00547e-48	1.42043e-30	58.5177	16278.8	144.396	125.699	122.765	310.056	306.775	307.018	93.2286	149.009	124.837	276.439	263.199	188.468	219.27	253.3	245.184	480.374	330.659	487.039	406.935	422.229	446.905	513.167	495.522	512.284	33.362	466.977	206.532	191.718	435.721	51.109	172.354	460.167
735	HVO_1499	ptfC	D4GYE1	HALVD	phosphotransferase system component IIC, fructose-specific	2	7.34397	0.00378295	0.000755834	0.0179582	35.6138	38140.9	Filtered	Filtered	Filtered	27.9711	31.7064	24.9072	Filtered	16.2611	Filtered	Filtered	Filtered	Filtered	210.252	205.627	216.294	435.9	381.919	448.628	236.769	255.011	265.497	756.123	769.172	733.037	104.058	Filtered	93.693	90.1946	Filtered	108.975	Filtered	Filtered
736	HVO_0659	pth	D4GSR9	HALVD	peptidyl-tRNA hydrolase	4	5.204	5.98544e-18	1.67075e-18	8.05833e-13	49.4715	11897.4	Filtered	Filtered	Filtered	54.9289	55.1292	51.1048	31.187	34.0246	25.0071	28.2973	9.9607	37.2937	14.5319	Filtered	Filtered	34.4836	Filtered	Filtered	13.2445	11.6021	30.5024	Filtered	Filtered	Filtered	89.1723	58.4114	64.7336	58.8046	49.2443	78.2393	68.2991	55.0307
737	HVO_1497	ptsH1	D4GYE3	HALVD	phosphocarrier protein HPr	4	6.86114	7.5148e-23	2.33017e-23	8.4918e-16	51.2952	9359.32	Filtered	Filtered	Filtered	Filtered	Filtered	40.7737	29.3205	52.0495	44.4637	51.4584	Filtered	32.9693	Filtered	Filtered	Filtered	Filtered	Filtered	Filtered	Filtered	Filtered	Filtered	Filtered	Filtered	Filtered	191.83	410.774	154.669	279.709	311.676	145.839	290.636	388.968
738	HVO_1543	ptsH2	D4GYI7	HALVD	phosphocarrier protein HPr	4	6.26233	0.000295373	6.3658e-05	0.000609351	40.5807	9443.35	51.2432	60.4782	39.0418	82.0267	74.4552	77.9287	86.7049	96.7428	76.5514	94.8315	101.54	61.8226	Filtered	Filtered	Filtered	Filtered	Filtered	17.7674	Filtered	79.7669	68.5701	Filtered	12.5051	Filtered	179.611	182.146	99.9328	186.693	140.744	108.706	94.6704	179.538
739	HVO_2101	ptsH3	D4GUP8	HALVD	phosphocarrier protein HPr	3	7.32892	1.12166e-27	3.99878e-28	1.12628e-18	52.8906	9843.92	213.118	197.774	192.098	248.478	166.743	308.61	163.501	166.379	177.744	179.827	168.736	193.07	125.779	64.1729	68.2877	Filtered	113.575	129.352	108.445	108.204	98.5468	Filtered	Filtered	Filtered	242.15	229.799	240.452	198.856	141.669	159.635	223.792	Filtered
740	HVO_1496	ptsI	D4GYE2	HALVD	phosphotransferase system component I	19	8.93879	9.19409e-47	2.68441e-46	2.66365e-29	57.9696	60324.5	745.232	712.492	642.375	600.161	468.142	599.01	573.505	571.642	578.722	471.178	469.221	483.425	287.518	284.895	298.851	322.875	352.848	354.846	337.64	341.217	362.835	408.509	416.433	426.412	582.157	951.054	438.596	580.151	778.16	435.471	568.617	766.618
741	HVO_B0300	pucL1	D4GPU7	HALVD	uricase	11	6.90099	3.81284e-13	9.77024e-14	4.93899e-10	47.5006	34441.5	137.966	113.434	127.276	179.934	185.919	190.913	126.403	133.334	132.562	106.172	134.557	115.536	85.0586	19.1964	102.025	127.942	96.9538	137.49	93.6913	91.5451	102.902	155.805	140.025	178.453	Filtered	Filtered	Filtered	Filtered	Filtered	18.6953	Filtered	21.359
742	HVO_B0299	pucM	D4GPU6	HALVD	5-hydroxyisourate hydrolase	2	2.95174	0.0306263	0.00555832	0.0675897	25.1804	12431.5	Filtered	Filtered	Filtered	Filtered	Filtered	Filtered	7.3655	9.0387	6.9543	Filtered	2.8045	Filtered	Filtered	Filtered	Filtered	Filtered	Filtered	Filtered	Filtered	Filtered	Filtered	Filtered	Filtered	Filtered	Filtered	Filtered	Filtered	Filtered	Filtered	Filtered	Filtered	Filtered
743	HVO_1132	purA	D4GW83	HALVD	adenylosuccinate synthase	37	11.1982	2.01389e-43	2.72214e-43	1.64696e-27	57.1801	48230.7	2087.04	1986.71	1956.35	1155.82	1136.53	1138.3	897.816	844.177	839.939	1035.14	1038.37	1072.64	739.172	728.73	759.456	942.956	948.608	985.7	470.493	502.101	473.466	903.418	906.265	917.889	1149.89	1561.21	1053.5	1145.1	1574.57	1049.72	1144.61	1554.15
744	HVO_1084	purB	D4GVT3	HALVD	adenylosuccinate lyase	20	8.26915	1.10293e-41	1.06563e-41	1.44053e-26	56.7558	50816.6	414.341	397.259	387.189	341.508	332.222	335.2	123.344	130.933	119.284	234.66	272.142	237.371	189.052	189.121	198.7	242.853	251.981	234.702	52.4385	53.5245	55.2306	309.735	210.912	247.632	139.98	223.835	106.726	119.474	171.028	103.86	122.266	161.941
745	HVO_2193	purC	D4GVC6	HALVD	phosphoribosylaminoimidazole-succinocarboxamide synthase	12	8.094	1.9549e-46	5.24805e-46	3.98221e-29	57.8936	38110	796.931	761.153	720.751	650.761	625.491	631.044	152.49	158.877	161.096	370.25	375.646	405.325	258.61	275.62	262.116	347.329	357.846	354.338	65.5937	67.8425	71.6641	337.033	327.982	316.225	133.956	118.37	113.746	141.072	111.93	97.1836	72.2939	175.664
746	HVO_1657	purD	D4GZM2	HALVD	phosphoribosylamine--glycine ligase	10	8.7372	1.86416e-41	1.75864e-41	1.91658e-26	56.6994	45504.2	1608	951.017	1216.12	1404.52	1021.9	1379.2	304.977	315.694	317.783	700.265	685.197	620.892	543.225	549.173	568.895	697.656	847.087	581.521	138.294	143.338	126.193	556.315	812.782	542.641	240.784	345.373	194.857	197.501	243.299	173.087	213.556	332.189
747	HVO_0977	purE	D4GVF4	HALVD	N5-carboxyaminoimidazole ribonucleotide mutase	8	7.08437	2.09463e-20	6.16976e-21	2.60618e-14	50.4115	21495.7	209.094	270.642	202.507	165.346	171.912	169.041	74.0753	77.0582	83.5311	173.516	170.365	178.891	64.406	77.1727	74.6445	108.15	81.5255	85.1171	58.3559	63.5659	67.0479	140.208	114.86	134.004	Filtered	Filtered	Filtered	Filtered	Filtered	Filtered	Filtered	Filtered
748	HVO_0197	purE2	D4GZE1	HALVD	LarB family protein	13	7.33524	1.54777e-28	5.70606e-29	3.53423e-19	53.1571	25505.3	177.696	203.586	148.454	146.63	163.952	192.733	117.075	130.62	142.799	130.329	116.152	133.548	98.6435	80.9318	98.8066	81.176	79.4559	76.0369	89.8678	93.8339	99.2011	47.7971	149.44	193.493	163.573	189.845	141.315	185.641	189.347	156.825	162.911	143.775
749	HVO_2721	purF	D4GW43	HALVD	amidophosphoribosyltransferase	12	7.87566	1.91751e-32	8.31891e-33	1.9771e-21	54.3117	53422.4	395.537	378.775	377.934	353.999	348.846	347.278	143.891	127.557	153.732	185.526	220.85	187.547	243.371	217.644	181.997	264.903	259.582	257.607	120.576	126.612	123.197	302.545	239.182	220.269	66.6825	Filtered	245.654	67.7375	47.8222	296.89	86.1264	114.634
750	HVO_0976	purK	D4GVF3	HALVD	5-(carboxyamino)imidazole ribonucleotide synthase	10	7.39535	3.14016e-27	1.09509e-27	2.06255e-18	52.7502	40486.2	237.983	231.423	227.91	213.263	216.78	216.126	70.2884	72.1047	70.0939	200.824	221.552	221.114	132.4	108.368	124.661	175.169	166.196	181.975	102.028	104.38	107.232	172.761	165.109	176.022	Filtered	Filtered	5.2329	Filtered	Filtered	Filtered	Filtered	Filtered
751	HVO_1048	purL	D4GVM4	HALVD	phosphoribosylformylglycinamidine synthase subunit PurL	18	9.05369	9.8192e-42	9.5879e-42	1.35233e-26	56.7682	72964.1	660.553	625.253	450.307	623.173	656.471	659.846	204.721	207.429	217.681	492.074	493.446	497.539	332.641	343.979	346.315	393.905	378.457	502.835	86.3187	101.846	87.9189	487.353	482.707	452.401	110.14	157.9	184.119	91.1405	157.37	153.31	79.7813	148.44
752	HVO_1557	purM	D4GYY6	HALVD	phosphoribosylformylglycinamidine cyclo-ligase	6	7.85924	1.19668e-35	6.07449e-36	3.06654e-23	55.1997	33581.7	419.326	432.072	415.671	504.343	430.403	517.179	142.193	130.17	138.761	407.993	334.344	334.062	222.51	241.691	280.771	312.048	373.976	361.22	64.8874	68.9619	55.4477	340.785	296.285	341.78	74.4293	110.236	72.042	80.5181	147.456	75.6709	91.6497	87.9885
753	HVO_1085	purNH	D4GVT4	HALVD	phosphoribosylglycinamide formyltransferase / phosphoribosylaminoimidazolecarboxamide formyltransferase	19	9.81762	4.31537e-43	5.49729e-43	2.48578e-27	57.1001	56457.4	1090.78	1024.84	1026.41	827.118	819.021	811.465	381.006	381.845	400.815	616.295	611.224	637.768	515.55	466.232	529.735	542.553	563.875	559.887	144.395	248.987	259.146	606.924	593.572	573.653	221.808	492.561	142.658	226.117	468.523	154.099	232.536	453.45
754	HVO_0011	purO	D4GYK7	HALVD	inosine-5'-monophosphate cyclohydrolase, archaeal-type	7	8.89875	1.1223e-19	3.25539e-20	7.24937e-14	50.1376	20571.6	788.951	895.501	914.343	723.039	734.255	724.341	166.225	166.192	164.465	416.33	490.615	408.38	366.85	307.267	309.1	415.098	472.164	368.443	104.515	103.425	106.26	675.878	610.69	587.92	244.037	399.753	187.866	328.929	427.921	128.069	245.632	330.081
755	HVO_2188	purQ	D4GVC1	HALVD	phosphoribosylformylglycinamidine synthase subunit PurQ	9	7.93014	3.89182e-42	4.02256e-42	8.18029e-27	56.8671	23882.3	509.593	481.87	479.988	633.142	619.928	600.421	122.53	146.466	171.316	310.83	313.68	312.761	263.686	248.267	310.31	392.679	270.228	405.504	117.87	117.17	108.873	440.197	452.683	523.234	143.515	168.728	104.543	122.665	147.871	122.287	109.104	135.341
756	HVO_2189	purS	D4GVC2	HALVD	phosphoribosylformylglycinamidine synthase subunit PurS	7	8.6134	8.61769e-44	1.26266e-43	1.04195e-27	57.2689	9316.35	881	903.977	837.474	856.463	828.731	802.886	280.625	274.981	267.784	648.303	557.034	640.148	180.795	205.414	214.687	341.141	324.503	309.63	135.536	152.011	138.293	686.086	462.045	621.723	94.2037	204.027	94.4773	128.925	202.798	93.3506	112.57	201.917
757	HVO_2191	purU	D4GVC4	HALVD	formyltetrahydrofolate deformylase	19	10.0911	6.81767e-46	1.62326e-45	7.75899e-29	57.7671	36182.4	515.019	544.995	537.154	765.737	744.625	820.544	572.477	577.78	577.201	700.305	705.838	715.416	325.409	328.694	332.929	596.947	611.004	600.967	379.031	419.26	390.877	816.013	729.977	740.005	565.238	742.72	428.303	563.704	716.019	457.793	568.3	728.006
758	HVO_1979	pus10	D4GTK8	HALVD	tRNA pseudouridine synthase Pus10	14	8.94181	8.75124e-51	7.77888e-50	1.98803e-31	58.8797	46901.7	361.629	378.786	382.078	456.21	446.723	416.512	267.258	260.438	271.038	254.081	266.064	269.729	225.888	190.923	231.859	468.664	445.89	551.516	189.521	259.53	332.982	435.863	386.494	427.87	583.684	816.735	480.944	493.701	855.585	425.521	578.241	841.693
759	HVO_0806	pykA	D4GUB6	HALVD	pyruvate kinase	28	9.95694	6.42986e-51	6.12367e-50	1.69092e-31	58.9093	62042.1	707.184	714.17	698.736	520.683	556.845	599.245	1069.79	1072.43	1118.25	813.139	822.967	831.646	474.8	476.276	500.785	574.057	652.556	596.197	827.428	703.056	710.166	1023.48	1007.86	981.257	1602.62	1995.24	1429.38	1569.63	1686.01	1367.32	1517.3	1948.28
760	HVO_1454	pyrB	D4GY71	HALVD	aspartate carbamoyltransferase catalytic subunit	22	8.85157	3.67678e-51	3.9749e-50	1.26105e-31	58.9628	33674.6	298.423	272.209	319.488	262.656	268.133	245.563	172.543	160.341	161.616	217.427	216.964	216.307	172.091	145.292	151.657	301.391	286.551	277.536	127.903	131.053	110.193	379.553	368.179	308.01	479.704	860.412	298.274	560.346	899.774	269.131	418.832	765.157
761	HVO_1816	pyrC	D4GSE0	HALVD	dihydroorotase	14	5.90562	3.94147e-39	2.71826e-39	3.58709e-25	56.1142	45460.7	87.1323	107.078	87.5458	28.2622	30.4327	29.2768	53.2456	47.4557	62.6509	38.1698	47.0667	94.8308	75.8278	78.7041	28.7929	32.6895	23.1801	35.7226	24.6563	36.9218	29.9002	Filtered	Filtered	Filtered	113.15	73.9286	109.352	70.7798	66.8231	68.648	132.976	85.2585
762	HVO_2943	pyrD	D4GXY2	HALVD	dihydroorotate dehydrogenase (quinone	11	7.27758	4.84947e-25	1.58739e-25	4.09288e-17	52.0419	37471.1	63.9536	77.4691	67.2672	156.035	96.9531	124.882	91.6985	93.1838	92.813	85.0495	90.5122	92.3992	61.0534	64.2756	70.4393	221.96	221.196	218.659	208.134	205.538	205.928	362.634	349.993	348.666	101.845	141.969	85.4774	95.0165	223.908	73.7234	103.743	64.6628
763	HVO_1082	pyrE1	Q8NKQ9	HALVD	homolog to orotate phosphoribosyltransferase	17	10.4022	1.82639e-46	4.9362e-46	3.84038e-29	57.9005	22298.6	2171.07	1776.24	1536.04	1854.76	1395.8	1877.55	1475.36	1503.05	1653.56	1361.18	1346.76	1377.51	781.144	791.083	842.169	1035.5	1043.77	1094.67	715.997	667.69	680.286	1368.9	1334.49	1361.43	1022.35	1720.49	1022.24	950.356	1706.12	1106.63	966.901	1652.34
764	HVO_2577	pyrF	D4GU07	HALVD	orotidine-5'-phosphate decarboxylase	11	7.68399	4.52803e-28	1.63762e-28	6.61852e-19	53.0133	28934.1	241.595	204.678	231.912	228.525	177.25	199.093	94.8675	82.3806	88.7912	98.5687	110.263	126.307	105.68	96.1527	89.7714	132.383	159.708	130.775	73.4666	66.5352	71.4333	114.726	97.7452	130.643	302.389	399.761	230.322	345.774	421.14	200.633	256.558	385.621
765	HVO_2624	pyrG	D4GUG6	HALVD	CTP synthase	26	9.49904	1.26482e-46	3.51339e-46	3.15714e-29	57.9375	60829.1	899.715	789.312	868.372	826.131	825.208	741.555	386.024	354.674	344.483	452.966	404.675	403.764	365.412	422.355	442.344	577.036	546.812	586.4	280.448	246.464	251.002	555.815	570.187	568.201	1422.29	1542.77	947.163	1295.2	1571.77	943.905	1285.38	1574.23
766	HVO_1866	pyrH	D4GSW9	HALVD	uridylate kinase	9	9.38065	2.90891e-39	2.02711e-39	3.03525e-25	56.1479	24607.6	591.439	673.867	658.926	472.711	416.087	439.299	286.54	305.889	322.25	367.392	367.003	375.455	200.483	247.178	307.039	346.523	534.889	589.639	178.387	181.01	177.684	979.174	495.988	589.02	575.396	694.91	422.206	563.329	696.478	404.011	499.556	656.841
767	HVO_1455	pyrI	D4GY73	HALVD	aspartate carbamoyltransferase regulatory subunit	7	8.4657	9.06128e-42	8.92737e-42	1.29455e-26	56.7769	16713.8	301.853	283.857	354.179	305.805	392.025	393.281	203.316	203.837	215.218	256.086	263.129	263.639	115.843	94.7149	160.713	276.051	38.8736	34.1106	165.008	119.569	127.818	295.934	283.263	285.867	664.678	1045.48	370.993	670.106	988.191	313.364	644.294	927.589
768	HVO_2643	qor1	D4GUX6	HALVD	NADPH:quinone reductase	13	7.70267	4.02889e-48	1.56462e-47	5.05388e-30	58.2817	37255.7	270.14	253.658	287.136	289.594	288.977	315.003	163.437	160.521	164.493	192.341	221.466	203.912	157.551	180.864	248.759	160.583	163.74	188.511	122.722	113.757	122.266	224.838	266.553	283.61	198.457	313.567	176.428	192.079	302.823	174.429	181.983	345.615
769	HVO_1047	qor2	D4GVM3	HALVD	NADPH:quinone reductase	7	8.02083	1.28684e-21	3.87603e-22	4.76152e-15	50.8562	33801.3	241.911	202.546	241.696	178.169	153.322	192.878	198.836	204.291	186.581	169.907	206.722	205.396	102.926	90.4038	103.1	172.505	330.491	120.675	163.477	164.634	141.763	677.98	939.88	269.284	271.644	417.364	145.609	220.42	459.969	170.08	274.362	486.6
770	HVO_2467	qor3	D4GT67	HALVD	NADPH:quinone reductase	12	8.23184	3.8719e-41	3.53598e-41	2.85386e-26	56.6206	33032.7	527.989	505.037	575.35	407.606	400.329	478.665	262.426	244.763	310.877	273.45	234.529	236.339	286.553	339.752	344.524	177.239	365.131	188.278	208.733	257.584	293.154	188.459	250.381	224.24	285.873	288.892	626.825	309.516	276.917	564.981	222.385	276.122
771	HVO_2095	qor4	D4GUP2	HALVD	NADPH:quinone reductase	9	7.12632	6.10133e-30	2.33992e-30	5.40119e-20	53.5822	35919.8	198.34	152.344	194.539	152.965	145.627	154.443	124.125	128.84	112.523	78.1696	97.0551	100.724	75.4415	78.357	87.1438	114.933	115.589	124.776	82.294	85.0501	93.47	124.419	49.9618	103.424	150.263	213.755	113.342	144.403	290.571	121.182	147.282	260.943
772	HVO_1716	queC	D4H061	HALVD	7-cyano-7-deazaguanine synthase	8	8.38088	6.83142e-40	5.15579e-40	1.37025e-25	56.3079	26781.2	374.085	634.609	404.091	376.941	386.055	482.954	155.623	153.262	176.948	156.327	204.802	206.35	237.731	235.028	243.667	394.39	386.017	367.037	156.728	123.354	109.702	477.246	415.327	412.285	214.091	424.957	203.085	236.719	309.302	214.1	247.303	273.64
773	HVO_1718	queD	D4H063	HALVD	6-carboxy-5,6,7,8-tetrahydropterin synthase	4	5.62217	2.83563e-24	9.06676e-25	1.17806e-16	51.785	17132	42.4469	28.654	Filtered	4.967	7.0496	6.1486	9.6888	24.8885	19.2202	Filtered	11.6715	23.0037	Filtered	53.2488	Filtered	Filtered	Filtered	51.2189	52.7154	59.2132	38.8091	Filtered	60.2951	Filtered	141.695	153.617	153.748	150.547	184.19	167.965	127.608	150.012
774	HVO_1598	rad25c	D4GZ27	HALVD	DNA repair helicase Rad25	9	5.26817	6.51575e-22	1.97297e-22	3.1477e-15	50.9626	50310.9	59.9947	56.8613	52.887	50.1593	53.1301	47.3866	38.1206	42.0102	42.6594	34.5623	36.7917	29.4722	12.789	17.1741	26.0693	25.4197	30.1861	18.0466	32.2372	Filtered	25.7106	Filtered	Filtered	Filtered	29.8863	138.91	40.9578	58.1056	Filtered	42.7974	Filtered	Filtered
775	HVO_1723	rad25d	D4H067	HALVD	DNA repair helicase Rad25	16	5.71237	4.84834e-21	1.44511e-21	1.06799e-14	50.6464	76810.4	53.5793	54.0815	60.6885	50.8929	48.1026	48.7979	48.5842	51.4319	54.7905	62.1088	69.1617	69.9483	39.1934	8.5089	20.3476	50.7683	25.9771	46.7426	44.9272	53.1862	41.9395	71.7747	68.089	61.0815	57.8921	Filtered	61.6912	32.2601	Filtered	56.0395	74.6828	9.6085
776	HVO_1351	rad3a	D4GXN3	HALVD	DNA repair helicase Rad3	7	4.50401	0.0377724	0.00678445	0.123036	23.6978	85834.8	Filtered	166.228	12.7118	20.7422	27.1902	30.8131	11.4219	2.6727	10.9904	10.4651	36.3028	38.7808	Filtered	Filtered	Filtered	Filtered	Filtered	Filtered	22.0059	23.8814	23.5496	Filtered	Filtered	Filtered	Filtered	Filtered	17.4172	16.1723	Filtered	Filtered	20.841	Filtered
777	HVO_0039	rad3b	D4GYN4	HALVD	DNA repair helicase Rad3	10	5.76208	0.00339065	0.000681538	0.0160653	35.8701	82747.2	64.4749	81.3797	28.6821	53.7735	19.7312	35.7063	44.7237	56.5353	58.4667	48.7729	42.5626	48.595	Filtered	Filtered	Filtered	54.0288	Filtered	70.5199	83.8679	56.7139	70.7373	42.5737	37.6118	41.4636	95.6624	21.2869	147.386	Filtered	Filtered	Filtered	Filtered	Filtered
778	HVO_0854	rad50	D4GUK1	HALVD	DNA double-strand break repair ATPase Rad50	53	8.18232	6.64612e-44	9.91959e-44	9.05841e-28	57.2959	100087	365.278	384.495	360.645	321.895	329.693	350.337	349.976	366.506	371.366	293.174	301.559	301.23	135.024	163.037	170.749	193.842	186.433	211.596	220.639	218.541	225.754	246.97	259.908	242.795	347.488	275.75	292.024	340.838	312.521	287.927	325.151	313.354
779	HVO_0104	radA	Q48328	HALVD	DNA repair and recombination protein RadA	17	10.1018	9.64677e-51	8.38849e-50	2.09242e-31	58.8703	37320.5	843.28	793.17	795.552	762.828	848.533	752.781	894.24	894.772	899.747	768.265	771.64	793.779	474.885	486.073	410.586	711.042	647.885	835.396	738.949	777.508	890.375	839.95	1112.56	976.695	1009.78	1062.21	924.839	1010.43	1314.16	929.141	1014.62	1338.8
780	HVO_2383	radB	D4GWN1	HALVD	DNA repair and recombination protein RadB	12	7.09702	2.27982e-39	1.61689e-39	2.6548e-25	56.1749	24600.2	298.807	272.476	263.178	91.1983	91.1345	92.9881	233.241	243.547	266.25	127.638	118.642	131.067	102.632	117.174	120.65	100.569	94.4753	71.6657	215.187	215.501	213.052	99.9316	138.59	113.629	245.97	347.239	115.344	221.555	330.185	125.942	240.127	376.03
781	HVO_0970	rbcL	D4GV77	HALVD	ribulose-bisphosphate carboxylase	15	9.06309	7.12181e-39	4.73997e-39	4.96775e-25	56.0484	43922.1	523.646	440.882	452.54	493.278	439.723	487.302	331.356	315.751	349.008	306.131	291.602	291.8	253.643	259.168	238.567	263.397	337.2	336.019	228.244	262.827	214.787	397.504	347.319	377.445	369.739	426.308	333.247	352.056	409.236	331.934	358.457	391.461
782	HVO_0073	recJ1	D4GYR9	HALVD	single-stranded-DNA-specific exonuclease RecJ1	11	5.17372	0.0238013	0.00438531	0.0472923	27.2488	50667.2	80.8545	Filtered	46.8514	58.6661	40.2961	55.4077	407.879	29.1973	29.4043	23.2102	25.6845	21.5732	Filtered	Filtered	Filtered	Filtered	Filtered	Filtered	30.9747	30.6223	41.5782	Filtered	Filtered	43.2535	22.9032	Filtered	31.5745	38.8586	Filtered	46.2686	25.5954	Filtered
783	HVO_1147	recJ2	D4GWB0	HALVD	probable replication complex protein RecJ2	7	5.72545	0.0175571	0.00331422	0.0376104	29.6037	37450.4	92.4006	72.6467	Filtered	Filtered	17.652	81.4762	Filtered	Filtered	Filtered	Filtered	36.5014	Filtered	Filtered	135.286	Filtered	Filtered	Filtered	110.462	Filtered	9.4338	Filtered	Filtered	Filtered	Filtered	99.1435	Filtered	27.4457	Filtered	21.6781	32.1224	68.0686	145.076
784	HVO_0203	rfcA	D4GZE8	HALVD	replication factor C small subunit	18	9.58233	1.50896e-38	9.8144e-39	7.51432e-25	55.9644	36222.1	598.926	567.996	588.035	551.749	573.191	550.22	387.684	396.5	405.791	513.302	520.25	528.926	245.189	241.346	232.68	356.979	420.35	387.807	278.58	278.391	292.869	406.112	430.673	419.649	617.881	762.806	607.255	579.86	701.904	610.263	587.323	731.855
785	HVO_2427	rfcB	D4GSN1	HALVD	replication factor C large subunit	20	7.04599	1.33305e-45	2.89794e-45	1.11058e-28	57.6988	53443.3	164.984	138.859	237.948	213.443	232.379	257.163	193.357	181.336	202.042	161.707	164.662	171.417	150.302	149.772	176.117	136.478	114.767	126.55	184.936	175.508	188.699	144.594	150.884	172.11	158.717	185.181	135.254	168.958	177.067	154.525	155.775	175.403
786	HVO_0145	rfcC	D4GZ89	HALVD	replication factor C small subunit	15	7.6799	2.58313e-30	1.00316e-30	3.28737e-20	53.6932	37779.4	162.273	157.043	158.898	176.211	168.328	157.032	80.2022	85.4248	88.0569	118.362	116.885	111.44	64.3519	84.5682	66.4136	161.513	248.395	155.553	108.456	76.1394	95.3958	175.081	190.937	172.013	178.819	311.93	162.288	195.394	257.224	174.157	172.994	250.377
787	HVO_0327	ribB	D4GZV6	HALVD	3,4-dihydroxy-2-butanone 4-phosphate synthase	7	5.11751	7.09755e-20	2.06926e-20	5.48381e-14	50.2128	24322.7	6.9394	4.9816	7.2709	5.29	9.1163	8.3632	20.3329	19.1316	19.501	8.0686	6.4462	7.5343	Filtered	Filtered	Filtered	Filtered	Filtered	Filtered	52.3856	7.9227	98.2107	Filtered	Filtered	Filtered	313.711	365.399	228.77	237.496	310.007	111.449	237.483	305.023
788	HVO_0409	ribE	D4GRV0	HALVD	riboflavin synthase	7	6.79922	6.54184e-20	1.91142e-20	5.21803e-14	50.2261	22144.7	289.957	268.156	199.969	258.406	251.121	247.958	55.0816	65.1254	69.0575	97.1806	94.6206	111.64	89.1476	114.999	81.9036	68.0952	199.091	141.613	33.1496	80.8138	Filtered	79.1973	33.5708	96.5199	98.6782	269.356	84.0651	91.2997	241.398	14.9866	116.547	222.621
789	HVO_0974	ribH	D4GVF1	HALVD	6,7-dimethyl-8-ribityllumazine synthase	8	9.97398	6.1278e-27	2.11851e-27	3.05816e-18	52.6582	13905.5	1247.24	1219.69	1197.36	1054.61	1163.69	1043.88	697.36	609.339	740.406	795.149	784.302	818.79	486.78	611.989	447.75	543.024	699.767	727.627	216.321	283.853	214.855	739.192	736.142	773.029	935.261	1305.5	755.805	942.714	976.651	575.366	902.755	1293.82
790	HVO_0326	ribK	D4GZV5	HALVD	riboflavin kinase, CTP-dependent	14	7.35533	5.02787e-43	6.26526e-43	2.69985e-27	57.084	25958.7	61.6458	71.0648	47.2656	103.006	92.2617	81.1938	82.4582	76.3692	85.7335	81.4154	82.7757	73.5803	152.565	548.912	974.506	268.103	269.732	206.312	69.5177	84.0617	101.509	302.369	Filtered	345.89	243.3	380.498	236.564	207.327	292.611	178.477	220.86	327.758
791	HVO_1015	ribL	D4GVJ2	HALVD	FAD synthase	2	5.80066	0.00216326	0.000439463	0.00976358	36.905	15973	Filtered	45.6556	34.3262	51.7333	55.4533	53.1107	27.566	31.0581	36.2518	33.9561	39.3695	35.9827	Filtered	Filtered	Filtered	Filtered	Filtered	Filtered	37.1111	36.6781	Filtered	Filtered	Filtered	Filtered	Filtered	Filtered	64.2289	97.5652	173.311	138.479	72.1396	187.84
792	HVO_0459	ridA1	D4GRZ9	HALVD	enamine/imine deaminase	2	11.5184	4.41044e-34	2.05615e-34	2.32851e-22	54.7716	13571.9	7412.09	6956.1	6717.21	6732.87	6599	6485.32	1467.53	1487.02	3042.07	3057.17	2970.41	3049.77	2305.82	2217.48	2325.49	2187.93	2113.52	2298.99	716.208	748.426	731.083	1975.85	1933.42	1909.75	4142.35	6216.51	3408.36	3869.77	5925.67	3221.22	3679.48	5715.66
793	HVO_B0238	ridA2	D4GPN9	HALVD	enamine/imine deaminase	1	5.91429	0.00290655	0.000586885	0.0136418	36.226	13265.5	66.7069	58.7566	57.5838	56.061	52.1236	44.8274	98.3209	97.3367	96.8733	65.2779	77.255	64.5207	Filtered	Filtered	Filtered	Filtered	Filtered	Filtered	Filtered	Filtered	Filtered	Filtered	Filtered	25.3511	Filtered	Filtered	52.5653	41.2892	Filtered	53.1274	Filtered	70.7976
794	HVO_A0289	ridA4	D4GQW6	HALVD	enamine/imine deaminase	5	3.80663	1.6347e-05	3.7068e-06	3.18554e-05	42.6989	13330.9	11.1653	9.9899	10.9758	8.8429	7.6811	8.3688	26.5794	27.619	24.452	14.8004	5.609	13.823	Filtered	Filtered	31.7234	Filtered	Filtered	Filtered	29.0111	15.088	17.2828	Filtered	Filtered	Filtered	Filtered	Filtered	19.3594	3.2273	Filtered	11.4977	Filtered	Filtered
795	HVO_0135	rio1	D4GYY1	HALVD	RIO-type serine/threonine protein kinase Rio1	9	7.15342	1.52507e-44	2.67557e-44	4.10303e-28	57.4486	33008.4	171.205	117.884	222.063	209.81	236.928	245.338	128.521	112.994	89.3948	116.4	144.829	141.077	73.3653	69.402	96.1055	90.9148	91.6801	109.207	99.2055	96.4414	98.8148	107.302	93.8051	98.5101	118.049	478.543	132.429	76.5531	Filtered	129.843	99.0112	90.7329
796	HVO_0569	rio2	D4GSG4	HALVD	RIO-type serine/threonine protein kinase Rio2	13	7.25688	2.59878e-43	3.42293e-43	1.89003e-27	57.1534	34463.7	177.18	137.727	141.765	150.282	156.664	133.157	117.378	137.873	123.107	130.915	134.322	132.632	67.2518	79.6756	69.1782	92.3853	81.442	111.204	70.5105	77.0036	69.3343	436.635	108.906	109.033	133.894	131.655	120.995	117.087	82.1556	106.309	110.953	123.838
797	HVO_0180	rlmE	D4GZC4	HALVD	23S rRNA (uridine-2'-O-) methyltransferase	13	8.39561	1.40531e-33	6.44639e-34	4.48278e-22	54.6317	28356.4	301.836	273.919	343.197	270.785	357.858	311.154	100.19	100.582	103.894	117.442	140.652	133.011	111.612	128.02	144.794	265.463	203.076	220.174	91.9497	113.803	90.6385	254.688	265.613	212.101	399.362	464.023	335.911	348.848	640.693	310.716	380.906	518.966
798	HVO_2270	rmeM	D4GVY6	HALVD	type I restriction-modification system DNA-methyltransferase RmeM	18	7.25866	5.45618e-39	3.67451e-39	4.28999e-25	56.078	53091.1	149.596	145.678	151.385	130.456	139.573	134.048	80.5011	82.008	74.2406	82.6772	106.761	79.3572	71.8367	57.3218	76.1633	91.1621	86.0571	91.8751	90.125	66.3707	64.3701	116.337	113.263	122.456	216.726	230.055	148.423	199.595	267.366	151.403	208.258	297.035
799	HVO_2269	rmeR	D4GVY5	HALVD	type I site-specific deoxyribonuclease subunit RmeR	24	7.1677	9.65551e-33	4.26763e-33	1.33791e-21	54.3963	85631.8	157.031	145.407	141.674	140.872	119.969	138.608	84.4234	67.4686	75.8259	79.6676	84.3941	86.1898	73.214	58.5819	124.125	68.2765	68.5416	73.622	81.1494	29.9795	56.7439	51.8303	80.6295	62.6692	156.351	369.905	86.9219	168.693	269.355	89.8802	155.059	172.864
800	HVO_2271	rmeS	D4GVY7	HALVD	type I site-specific deoxyribonuclease subunit RmeS	18	7.46577	1.78845e-37	1.04895e-37	2.94943e-24	55.6851	46004.7	119.805	47.2763	68.7377	98.7358	110.711	49.413	41.833	38.6333	51.7107	49.8923	67.7908	62.1989	184.761	184.557	194.441	214.251	183.692	190.449	111.37	96.5091	75.3415	141.119	120.679	159.011	171.415	246.428	136.296	181.543	335.089	133.566	177.774	206.417
801	HVO_2438	rnhA1	D4GT04	HALVD	ribonuclease H, type 1	3	7.61111	2.12416e-06	4.91988e-07	6.46145e-06	43.5943	23227.7	Filtered	Filtered	Filtered	Filtered	Filtered	Filtered	Filtered	Filtered	Filtered	Filtered	Filtered	Filtered	196.539	201.823	217.285	Filtered	92.6176	93.9067	308.967	301.339	306.203	Filtered	Filtered	Filtered	Filtered	Filtered	Filtered	Filtered	Filtered	Filtered	Filtered	Filtered
802	HVO_0732	rnhA2	D4GTA2	HALVD	ribonuclease H, type 1	9	5.903	3.53588e-28	1.28111e-28	5.7268e-19	53.0466	21481.7	58.5037	61.0047	48.7677	64.6655	67.477	60.5735	24.5176	17.7932	35.4469	38.7093	37.9293	32.7019	48.9657	49.6641	Filtered	46.5394	Filtered	124.681	27.9001	19.5528	55.4823	Filtered	Filtered	Filtered	77.0341	136.144	57.6404	85.6258	117.967	68.7018	86.4768	232.303
803	HVO_1978	rnhB	D4GTK7	HALVD	ribonuclease H, type 2	6	5.894	4.74561e-05	1.05752e-05	8.2134e-05	42.1026	23005.4	40.5998	78.8892	39.3806	56.6062	29.1321	28.3843	36.8362	31.6948	Filtered	90.9502	54.4893	107.124	Filtered	98.9574	Filtered	Filtered	Filtered	Filtered	Filtered	Filtered	12.9324	Filtered	104.47	77.1644	Filtered	Filtered	159.59	Filtered	193.387	Filtered	150.575	Filtered
804	HVO_2724	rnj	D4GW49	HALVD	ribonuclease J	27	12.6381	6.53498e-48	2.46603e-47	6.53165e-30	58.2337	50114.6	930.792	893.684	802.633	875.272	879.457	796.708	1110.65	1118.97	1178.81	880.745	885.655	913.525	11163.2	11232.6	11598.8	15311.1	15538.8	15693.4	6982.89	7078.07	7181.5	11634	12923.4	11411.6	1951.77	3094.05	1569.62	1919.26	2515.8	1523.03	1838.9	2996.85
805	HVO_2556	rnp1	D4GTY8	HALVD	ribonuclease P protein component 1	3	3.72959	2.24493e-19	6.46022e-20	1.10547e-13	50.0231	15087.7	4.7495	7.254	15.4567	9.7946	10.8078	6.3711	9.2552	2.8454	16.2155	11.7854	3.0547	3.9986	76.3928	Filtered	Filtered	Filtered	Filtered	Filtered	Filtered	Filtered	Filtered	Filtered	Filtered	Filtered	Filtered	Filtered	45.686	Filtered	Filtered	50.5086	63.2608	Filtered
806	HVO_1092	rnp2	D4GW12	HALVD	ribonuclease P protein component 2	4	7.22813	0.00491633	0.000978374	0.0229674	34.9782	17420.5	224.321	204.829	210.166	225.626	219.023	221.608	138.183	140.181	134.948	134.49	156.464	149.051	211.684	242.555	227.617	195.149	224.459	171.407	149.708	148.38	164.131	40.1671	221.44	181.786	79.8746	Filtered	71.6584	79.4999	92.3588	75.3001	104.135	Filtered
807	HVO_1094	rnp3	D4GW15	HALVD	ribonuclease P protein component 3	10	6.46254	7.34349e-18	2.04839e-18	9.111e-13	49.4366	25593.4	121.767	103.623	122.137	134.796	142.142	141.748	58.2184	54.9565	63.392	71.1506	77.643	73.9586	105.277	98.1802	99.8862	177.783	205.248	196.638	66.212	48.3385	53.1327	72.9098	Filtered	Filtered	74.3866	61.4094	94.5805	74.4321	104.21	70.7531	97.0746	78.8638
808	HVO_1167	rnp4	D4GWR8	HALVD	ribonuclease P protein component 4	2	3.82717	1.31508e-05	2.98883e-06	2.65673e-05	42.807	10546.9	Filtered	75.0947	10.8518	Filtered	Filtered	3.7539	Filtered	4.1912	Filtered	11.7515	7.3546	7.9011	Filtered	15.9581	Filtered	Filtered	Filtered	Filtered	Filtered	Filtered	8.5568	Filtered	Filtered	Filtered	Filtered	Filtered	29.2397	15.7383	Filtered	28.9785	17.5638	Filtered
809	HVO_0388	rnr	D4H014	HALVD	ribonuclease R	26	8.23297	1.71638e-42	1.90709e-42	5.24762e-27	56.9542	50357.8	381.713	594.419	605.044	585.774	551.085	573.592	393.884	489.877	402.567	387.441	404.002	413.758	208.552	236.391	212.943	273.299	309.817	298.854	240.723	236.547	269.627	396.817	428.086	382.404	567.301	591.859	537.551	507.678	605.569	475.414	610.974	507.048
810	HVO_0144	rnz	D4GZ88	HALVD	ribonuclease Z	12	6.17079	7.10597e-24	2.25586e-24	2.04598e-16	51.6494	34306.7	65.6531	61.061	48.6543	59.3588	90.7085	58.424	55.9251	50.3585	68.7445	50.2278	46.4937	56.3701	30.3561	55.9741	42.2172	54.4933	72.4062	61.3333	55.8372	47.024	37.7961	44.0893	60.3669	33.6189	120.486	127.598	88.8702	93.1144	115.185	84.8288	110.328	114.263
811	HVO_1575	rocF	D4GZ04	HALVD	arginase	13	9.47784	2.35778e-32	1.01519e-32	2.22423e-21	54.2861	31017.2	524.441	498.334	490.148	542.578	540.796	535.023	433.366	467.943	492.232	504.143	513.173	523.848	328.3	323.858	332.954	425.293	400.362	438.873	287.744	271.686	321.75	539.032	538.534	531.58	564.392	633.667	444.316	579.09	643.873	477.507	478.473	711.041
812	HVO_0730	rosR	D4GT98	HALVD	PadR family transcription regulator RosR	6	5.93803	1.52833e-31	6.2381e-32	6.47081e-21	54.0528	13643.3	12.6957	11.756	11.6978	42.9924	52.5902	43.643	26.4614	32.9613	19.862	10.131	22.9997	9.0142	91.994	79.3658	81.5483	127.227	181.627	136.914	27.5429	47.9957	35.6111	91.6918	Filtered	Filtered	120.317	236.107	76.7278	110.642	192.485	66.9163	116.287	172.85
813	HVO_1338	rpa1	D4GXL0	HALVD	replication protein A	20	9.0291	2.68133e-36	1.42468e-36	1.32947e-23	55.374	45981.4	406.061	358.844	358.95	386.696	386.125	373.717	281.238	282.253	290.171	285.779	283.017	280.379	175.638	152.52	173.018	250.644	257.781	238.691	163.6	163.349	166.053	263.865	257.796	248.661	306.992	467.208	299.372	307.978	419.187	281.77	299.375	348.097
814	HVO_0519	rpa2	D4GS55	HALVD	replication protein A	20	7.75768	6.47772e-39	4.32569e-39	4.71508e-25	56.0589	51038.1	264.925	195.23	185.356	271.496	270.161	265.823	172.488	175.531	189.686	148.775	192.455	193.925	104.555	121.624	109.187	179.787	203.95	198.961	93.2743	90.7104	99.5879	170.059	174.866	148.633	617.678	823.333	604.97	599.34	760.039	579.559	574.422	764.263
815	HVO_0292	rpa3	D4GZS1	HALVD	replication protein A	17	9.25717	5.18094e-37	2.92296e-37	5.32317e-24	55.5636	34583	496.956	365.669	361.454	460.86	447.351	551.427	502.519	623.279	640.818	533.65	433.076	444.817	371.127	374.202	367.277	743.321	590.768	396.784	371.063	358.588	419.002	439.863	392.457	444.974	673.727	757.363	506.377	762.281	789.009	631.572	650.249	794.285
816	HVO_1337	rpap1	D4GXK9	HALVD	rpa-associated protein	13	8.37686	1.78416e-34	8.46577e-35	1.39788e-22	54.8801	64868	279.606	272.335	276.839	320.874	357.78	299.113	165.898	158.626	160.216	174.33	167.531	180.492	98.3363	95.7567	107.185	253.57	303.592	257.661	83.2847	97.6824	88.4494	201.068	288.568	206.355	315.765	425.417	277.782	296.126	464.237	223.274	254.19	440.882
817	HVO_0291	rpap3	D4GZS0	HALVD	rpa-associated protein	16	6.80336	1.02427e-43	1.47377e-43	1.14363e-27	57.2508	21992	64.7069	63.1327	55.5429	86.8554	78.9045	75.9053	86.4509	84.6859	85.9833	72.1166	74.2781	88.2564	180.14	53.8057	42.8976	51.0462	69.2462	65.3716	60.6629	71.2403	63.5645	74.7859	74.7994	77.1322	242.883	262.486	217.411	227.155	245.264	217.541	234.001	273.042
818	HVO_0195	rpiA	D4GZD9	HALVD	ribose-5-phosphate isomerase	8	8.9645	4.00343e-25	1.31368e-25	3.65024e-17	52.0695	23254	681.825	656.503	633.469	675.686	830.92	827.892	324.249	328.142	393.724	361.412	359.291	368.24	161.857	265.921	243.423	429.262	389.453	474.964	179.79	177.928	178.945	390.325	420.193	401.101	403.724	690.918	391.601	462.088	703.321	327.503	434.701	591.718
819	HVO_2757	rpl1	P41199	HALVD	50S ribosomal protein L1	18	12.8573	6.11574e-40	4.63313e-40	1.28961e-25	56.3201	23129.7	2349.38	2156.01	2137.78	2638.03	2593.12	2679.78	1201.19	1075.08	1273.43	1525.36	1361.19	1584.23	13371.3	11719.7	13925.5	12952.7	13291.1	13532.5	4046.33	3506.37	4150.91	11023.8	10702.6	10587.2	3933.38	7140.66	2992.94	3963.64	6629.92	3462.28	3834.56	6097.66
820	HVO_2756	rpl10	P41198	HALVD	50S ribosomal protein L10	10	11.9681	2.73388e-42	2.89299e-42	6.75397e-27	56.9047	36916.3	1637.75	2219.74	1476.4	1717.4	2023.59	1669.87	647.457	652.433	657.529	1053.45	880.118	906.904	4415.31	4412.9	4445.6	6037.3	6031.36	6404.88	1800.11	1803.05	1803.4	7248.11	5895.96	7179.5	1669.22	3075.73	1472.3	1824	3654.15	1428.56	1820.01	3428.64
821	HVO_2758	rpl11	P41200	HALVD	50S ribosomal protein L11	7	11.923	6.21543e-41	5.51258e-41	3.69419e-26	56.5694	16802.4	1490.86	1429.66	1393.69	1851.15	2424.64	1829.03	615.625	830.845	764.569	1240.05	1245.99	1272.14	2980.12	2866.52	2971.01	4354.87	3571.36	3533.45	1597.36	1990.8	2015.42	7791.64	7816.12	5403	7782.01	11657.6	6935.43	7901.57	11685.3	7231	8031.65	11716.1
822	HVO_2778	rpl13	D4GWY1	HALVD	50S ribosomal protein L13	8	11.021	4.41844e-43	5.59296e-43	2.5177e-27	57.0976	16011.1	960.648	832.078	845.557	873.339	855.048	1024.65	386.427	381.452	475.359	532.73	530.3	527.656	6245.63	6476.03	6626.71	4586.3	4899.17	5705.5	1194.71	1365.44	1365.63	5245.74	6046.85	5943.71	1290.14	3837.82	1073.8	1341.81	2189.17	1110.95	1123.24	2218.95
823	HVO_2554	rpl14	D4GTY6	HALVD	50S ribosomal protein L14	9	11.8267	1.3357e-43	1.88791e-43	1.31965e-27	57.2231	14234.4	1130.68	1234.91	1281	1441.58	1358.4	1453.87	456.907	530.313	588.046	864.397	685.499	850.889	4327.26	4368.78	4465.48	4581.02	5163.38	5218.28	1706.9	1717.73	1734.56	4548.37	4591.37	4247.54	2174.92	3845.03	1869.86	2157.19	3182.52	2073.49	2438.69	3177.7
824	HVO_2542	rpl15	D4GTX4	HALVD	50S ribosomal protein L15	10	10.4291	4.11612e-38	2.5566e-38	1.30778e-24	55.8516	17828.2	687.992	647.042	401.046	802.342	781.168	588.513	289.037	334.928	311.591	501.043	405.474	496.192	3622.22	3675.89	3774.04	2951.1	2345.49	2377.8	1412.14	1206.47	1219.61	4222.23	3238.12	4327.91	1280.92	1750.37	934.734	1273.13	2193.18	1169.65	1242.53	2334.39
825	HVO_0561	rpl15e	D4GSF6	HALVD	50S ribosomal protein L15e	4	11.3968	1.38388e-37	8.20075e-38	2.55856e-24	55.7143	22548.6	1824.18	1177.97	1637.1	1950.2	1350.18	1912.19	799.082	673.201	696.067	803.375	799.769	822.624	8034.04	7960.84	8147.53	10170.5	10247.9	10432.8	1770.46	1812.2	1840.83	6960.23	6961.18	6876.01	2078.21	4201.11	1458.73	2885.06	4186.34	1465.55	2038.88	4206.81
826	HVO_0484	rpl16	D4GS24	HALVD	50S ribosomal protein L16	11	12.9563	3.95075e-43	5.08135e-43	2.36996e-27	57.1094	19765.5	4052.98	3829.99	3783.03	4559.88	4550.92	4690.98	1236.73	953.017	1201.19	1241.22	1140.55	1307.84	13357.8	13550.7	13774.4	21920.4	19440.1	19881.2	6932.11	6121.7	7027.53	14748.1	15026.4	11632.8	3601.12	6441.93	2986.91	3515.63	6234.49	3305.31	3022.59	6269.03
827	HVO_2545	rpl18	P50563	HALVD	50S ribosomal protein L18	5	10.0484	1.47601e-37	8.7209e-38	2.65161e-24	55.707	20197.5	619.858	1174.56	1126.12	1421.88	1398.53	1383.91	239.183	316.233	304.433	304.719	289.164	307.045	1741.26	2249.77	2245.6	2358.88	2154.72	2455.83	593.933	774.412	742.012	4265.01	2523.74	2381.48	786.645	1503.15	622.815	780.974	1117.79	629.139	758.855	1419.58
828	HVO_2779	rpl18e	D4GWY3	HALVD	50S ribosomal protein L18e	11	12.7912	6.27889e-42	6.29463e-42	1.06061e-26	56.8161	12751.4	2750.3	2540.35	2514.68	3050.96	3644.65	3677.18	759.117	744.683	780.887	1057.88	1060.77	1086.83	7961.98	7986.96	8302.71	12263.6	12080.9	12569.3	2447.56	2454.35	2477.6	10673.7	10223.7	10168.8	2875.33	3832.06	2782.48	2862.07	3738.7	2713.23	2795.8	3743.19
829	HVO_2546	rpl19e	D4GTX8	HALVD	50S ribosomal protein L19e	9	11.9667	4.42213e-32	1.87776e-32	3.1841e-21	54.208	17328.3	1912.84	2440.79	2425.22	2494.15	1437.98	2484.59	1087.64	946.281	1111.74	1019.74	1050.88	1038.17	6175.24	6229.7	5416.03	8481.63	8678.47	7117.63	2324.19	2738.16	2749.28	9746.11	9644.08	8516.86	2784.03	4741.59	1950.72	2692.2	3676.32	2068.18	2122.07	4413.65
830	HVO_2561	rpl2	D4GTZ3	HALVD	50S ribosomal protein L2	9	11.9936	4.22211e-41	3.82092e-41	2.99179e-26	56.6113	25656.3	1247.41	1455.81	1489.46	1669.59	2244	1747.57	598.897	561.962	616.401	883.363	780.218	908.453	5331.13	6625.56	6171.67	8432.18	12201.2	8428.95	2065.57	2007.39	2000.99	11635.7	12140.1	11819.1	1727.55	2772.38	1929.4	1712	2637.92	1885.91	1637.85	2614.03
831	HVO_0118	rpl20e	D4GYW4	HALVD	50S ribosomal protein L20e	7	9.4253	1.47807e-27	5.23674e-28	1.32434e-18	52.8531	6364.15	487.273	494.798	336.181	626.577	626.139	615.412	298.229	304.449	320.609	332.944	340.906	345.387	637.235	532.717	664.385	847.642	850.788	874.48	282.604	284.698	275.162	559.809	1124.99	583.555	741.587	1201.01	757.145	822.976	867.093	748.48	738.152	1096.77
832	HVO_2749	rpl21e	D4GWA6	HALVD	50S ribosomal protein L21e	4	11.6799	7.22632e-30	2.76341e-30	5.95668e-20	53.5603	10599	2071.13	1956.8	1935.41	1651	1616.92	1623.62	742.035	1006.35	833.315	1214.27	919.025	951.172	8686.79	8674.1	8835.19	9482.78	9562.62	9787.78	2368.7	3122.16	3241.96	10686.4	10636.4	10157.8	2871.32	4412.1	3493.94	3212.49	4427.68	3358.3	2640.9	4007.25
833	HVO_2559	rpl22	D4GTZ1	HALVD	50S ribosomal protein L22	8	10.9401	2.63388e-39	1.85158e-39	2.87399e-25	56.1589	16952	651.375	658.004	614.857	770.222	753.062	721.939	298.062	296.871	332.344	428.324	421.487	389.224	2866.71	2838.56	2776.03	3344.06	3345.14	3165.29	862.799	868.861	858.977	3185.25	3086.78	2999.21	1818.12	2636.35	1207.7	2254.34	2189.96	1212.28	1486.73	3334.29
834	HVO_2562	rpl23	D4GTZ4	HALVD	50S ribosomal protein L23	7	10.9502	1.3606e-42	1.55497e-42	4.62708e-27	56.9788	9430.7	727.812	669.404	655.814	1267.17	1256.74	1093.11	368.742	376.64	387.486	504.877	497.29	506.887	2160.25	2203.77	2270.82	3297.39	3751.23	3241.82	1140.15	1188.95	1210.28	3018.34	2957.97	2887.83	1699.88	2576.79	1640.33	1698.88	3007.03	1587.83	1590.22	2558.85
835	HVO_2553	rpl24	D4GTY5	HALVD	50S ribosomal protein L24	8	12.565	2.03537e-45	4.26256e-45	1.39295e-28	57.6556	13384.7	2571.81	2399.21	2498.37	2220.53	1841.48	1842.4	1119.27	1003.21	1223.85	1156.65	1010.25	1345.35	9002.68	9183.61	9346.02	7624.58	6567.15	6810.55	2671.17	2730.62	2740.11	6008.77	7119.16	5839.31	4312	7244.3	4658.38	5005.27	7928.76	3701.66	4643.51	5851.43
836	HVO_2739	rpl24e	D4GW81	HALVD	50S ribosomal protein L24e	4	10.6254	1.69042e-42	1.88348e-42	5.20446e-27	56.9558	7476.22	896.891	1197.5	854.005	897.382	870.877	893.826	390.797	388.826	402.58	457.663	455.204	478.926	3262.9	3311.75	3333.25	4936.82	4987.54	4760.86	1072.21	1047.11	1394.83	4316.83	4307.68	4234.46	1602.97	2327.55	1377.54	1627.68	1707.56	1299.74	1522.27	2250.6
837	HVO_2557	rpl29	D4GTY9	HALVD	50S ribosomal protein L29	6	10.0819	6.61146e-39	4.40764e-39	4.76844e-25	56.0567	7670.55	410.397	326.115	317.608	289.399	302.188	281.804	336.047	329.118	263.366	249.5	214.412	203.832	1468.58	1297.68	1468.89	2326.66	2413.21	2335.11	1108.56	991.73	1117.66	1581.71	1439.59	1394.42	3301.08	4715.88	3169.27	3342.11	4857.18	3153.21	3706.01	7368.77
838	HVO_2564	rpl3	D4GTZ6	HALVD	50S ribosomal protein L3	24	11.9797	2.8346e-40	2.24968e-40	8.46418e-26	56.4043	37178.8	1669.43	1138.99	1523.04	1740.04	1999.2	1996.36	864.942	858.457	810.03	1077.91	945.768	888.834	8854.87	8859.44	9094.14	8623.41	8988.02	9242.35	2223.81	1956.78	1932.42	5794.41	5080.78	5066.12	2066.27	3157.47	2005.48	2087.36	3055.57	1683.86	2014.59	3379.02
839	HVO_2543	rpl30	D4GTX5	HALVD	50S ribosomal protein L30	8	12.8637	1.42918e-41	1.36943e-41	1.65857e-26	56.728	17106.9	2781.02	2427.75	3016.94	2992.09	3772.86	4960.6	1208.26	1293.34	1324.34	1566.81	1605.49	1632.02	10351.6	10302.6	10480.3	18450.1	14247.1	19591.1	3200.12	3627.7	3313.24	27257.1	18061.6	17844.3	3428.4	4838.95	3842.62	3389.91	4464.1	3527.35	3572.72	4434.7
840	HVO_0116	rpl31e	D4GYW2	HALVD	50S ribosomal protein L31e	6	11.9506	1.14863e-29	4.36741e-30	7.78995e-20	53.5	10463.6	2901.43	2620.61	2722.32	3349.3	3333.91	2235.52	820.972	690.107	731.087	789.533	933.812	964.217	4304.58	4586.38	5516.82	5891.71	8117.21	6321.54	2322.28	1997.74	2500.18	8478.92	11351.3	12885.5	4563.58	4854.89	4820.52	4439.98	4399.71	4534.18	4117.61	4454.77
841	HVO_2547	rpl32e	D4GTX9	HALVD	50S ribosomal protein L32e	11	10.5064	1.89841e-40	1.53717e-40	6.79763e-26	56.4481	25811.2	658.297	480.377	618.013	667.048	768.099	660.343	341.745	353.588	319.301	420.668	426.731	452.974	3193.12	3230.04	3470.59	3350.95	3468.71	2907.4	1253.26	1312.11	1212.1	4539.55	3847.49	4077.33	1350.6	2092.22	1278.48	1458.78	2093.88	1292.47	1357.35	2146.39
842	HVO_2722	rpl37e	D4GW44	HALVD	50S ribosomal protein L37e	5	9.68182	3.98441e-48	1.56251e-47	5.02422e-30	58.2828	6424.38	476.619	454.908	458.423	564.759	556.843	574.535	194.103	305.547	203.01	254.287	363.03	170.814	959.111	959.286	1246.82	3407.84	2081.28	2140.15	803.044	831.13	838.458	3084.23	1895.08	3109.36	878.379	1724.39	831.673	887.601	1144.16	792.627	823.217	1054.13
843	HVO_0115	rpl39e	D4GYW1	HALVD	50S ribosomal protein L39e	2	9.65205	1.07115e-36	5.86934e-37	7.97306e-24	55.4801	6071.1	625.293	560.877	563.661	632.817	644.59	495.049	572.3	580.069	571.137	550.2	553.067	418.52	3013.77	3038.16	3220.2	3773.91	3681.28	3767.79	1684.56	1651.02	1666.11	2370.85	3042.52	2245.13	193.623	334.935	166.442	221.408	343.775	173.082	212.154	282.106
844	HVO_2563	rpl4	D4GTZ5	HALVD	50S ribosomal protein L4	15	12.3438	1.24755e-37	7.45918e-38	2.41567e-24	55.7261	27015.2	1316.5	1279.09	1288.51	1634.64	1840.36	1704.99	737.132	735.385	784.494	866.26	869.621	872.236	6789.74	6856.34	6920.1	6347.32	6626.95	6455.61	2147.91	2175.37	2179.81	5747.05	5305.54	4939.14	2495.17	3803.48	2222.02	2476.96	3180.31	1911.92	2136.52	4237.01
845	HVO_0701	rpl42e	D4GT50	HALVD	50S ribosomal protein L42e	4	8.59141	3.79671e-40	2.94319e-40	9.93231e-26	56.3723	10699.3	142.6	127.37	125.592	130.294	127.707	140.257	59.6837	31.0985	67.7905	138.868	287.464	307.681	573.577	547.281	634.132	606.241	602.179	429.007	580.447	582.135	662.857	748.026	734.309	622.787	1201.77	1437.62	828.705	1238.09	1339.7	794.051	1120.95	1387.44
846	HVO_0654	rpl43e	D4GSR4	HALVD	50S ribosomal protein L43e	8	10.817	1.74036e-52	2.67747e-51	2.55403e-32	59.2527	9888.01	542.752	498.735	535.007	784.123	762.442	744.701	227.091	191.234	245.423	279.153	315.622	310.14	2972.85	3003.39	3562.28	3459.81	4163.08	4294.81	863.372	1078.16	1083.62	6151.31	4426.74	4259.71	1269.95	2633.09	777.481	1899.69	2609.68	601.89	1068.61	2258.16
847	HVO_2551	rpl5	P50559	HALVD	50S ribosomal protein L5	5	11.4869	7.22965e-15	1.91895e-15	5.18491e-11	48.2321	19118.2	1190.24	1722.64	1193.98	1523.8	1537.38	1486.69	678.242	926.771	701.19	951.358	961.635	966.925	5550.42	5704.87	7635.7	9438.67	9538.66	9616.87	2564.44	2745.79	2777.64	9529.8	9377.08	9282.23	2888.73	4408.4	2706.37	2833.28	4214.72	2613.76	2772.57	4272.79
848	HVO_2548	rpl6	D4GTY0	HALVD	50S ribosomal protein L6	12	9.72665	7.25791e-41	6.33879e-41	4.02034e-26	56.5526	19610.7	452.106	411.299	385.26	489.623	440.526	388.116	198.252	150.379	163.126	191.232	218.839	208.876	1296.24	1277.89	1427.44	1573.62	1570	1545.41	568.825	489.026	517.199	1630.9	1543.03	1566.47	568.509	801.908	562.484	627.795	882.231	553.217	540.498	932.486
849	HVO_2737	rpl8e	D4GW76	HALVD	50S ribosomal protein L8e	2	5.05114	9.37625e-14	2.42124e-14	2.23149e-10	47.7642	12636	29.0152	18.7335	20.9165	31.7756	23.1921	25.6675	30.2326	14.1588	20.8995	17.4281	17.512	16.7717	97.2536	61.4953	35.2114	73.3344	57.3145	46.541	19.0427	24.8955	34.9043	27.1142	31.485	27.5092	39.7416	86.6101	37.5269	38.5975	77.4397	40.9355	40.108	45.4717
850	HVO_0349	rpoA1	D4GZX6	HALVD	DNA-directed RNA polymerase subunit A'	44	10.7544	4.26783e-49	2.27617e-48	1.54052e-30	58.5027	108913	1149.29	1039.84	1042.63	885.419	913.53	870.474	587.461	611.058	620.936	663.805	641.397	651.258	422.299	417.57	451.579	632.516	630.774	644.159	503.841	517.893	502.173	728.453	745.56	676.731	1189.54	1580.98	1059.99	1196.23	1417.95	1015.03	1192.3	1532.67
851	HVO_0350	rpoA2	D4GZX7	HALVD	DNA-directed RNA polymerase subunit A''	16	9.59349	7.91115e-39	5.23917e-39	5.26385e-25	56.0366	46140.1	832.674	795.137	807.584	766.112	794.349	691.672	398.613	403.25	400.048	411.985	470.597	416.438	345.474	407.092	391.635	594.355	619.706	510.203	365.18	383.987	478.529	784.529	788.324	807.696	904.874	1125.13	637.605	823.164	1176.26	556.97	649.854	1145.12
852	HVO_0348	rpoB1	D4GZX5	HALVD	DNA-directed RNA polymerase subunit B'	31	10.1125	4.74787e-43	5.95344e-43	2.61749e-27	57.09	67761.9	1034.07	901.438	915.574	912.537	830.629	837.443	590.137	601.04	640.371	506.154	534.322	625.183	370.49	388.726	387.168	595.037	492.733	636.926	418.319	417.649	413.49	601.771	580.694	521.255	947.226	1253.78	809.747	918.849	1328.41	765.526	864.371	1205.9
853	HVO_0347	rpoB2	D4GZX4	HALVD	DNA-directed RNA polymerase subunit B''	32	10.9344	2.81655e-41	2.62615e-41	2.39952e-26	56.655	58897.2	1477.62	1386.21	1367.73	1221.51	1207.04	1205.02	841.698	867.095	898.134	904.723	972.68	941.026	775.946	741.553	794.577	1154.55	1160.88	1110.05	900.322	923.287	1026.91	1163.92	1163.56	1143.1	1590.74	2155.93	1504.08	1634.96	2138.91	1447.19	1481.62	2141.22
854	HVO_2781	rpoD	D4GWY4	HALVD	DNA-directed RNA polymerase subunit D	11	9.42854	1.50393e-39	1.09576e-39	2.11252e-25	56.221	28087.1	1076.74	1311.51	1070.42	1249.1	1263.59	1270.14	431.966	621.662	556.19	525.416	633.955	706.125	503.459	485.196	511.632	679.727	745.103	685.682	407.003	349.995	380.705	693.829	636.331	623.827	717.77	922.588	510.962	432.166	808.642	456.551	594.622	747.09
855	HVO_1899	rpoE1	D4GTD2	HALVD	DNA-directed RNA polymerase subunit E	3	7.15149	4.2521e-31	1.71283e-31	1.16362e-20	53.9237	20965.3	185.902	47.6927	7.0753	29.5505	32.4307	Filtered	118.408	127.163	124.975	137.368	144.866	138.008	197.468	199.087	230.244	Filtered	Filtered	Filtered	64.378	83.8198	104.128	Filtered	Filtered	Filtered	392.729	481.118	268.2	389.475	493.159	250.791	384.23	445.83
856	HVO_2748	rpoF	D4GWA3	HALVD	DNA-directed RNA polymerase subunit F	10	9.35154	5.78943e-46	1.38669e-45	7.10983e-29	57.7837	13635.3	174.244	226.081	176.206	236.497	244.637	257.361	165.297	169.524	172.056	134.378	127.437	127.928	181.271	188.064	201.782	531.371	691.502	564.953	212.052	223.054	133.658	308.656	426.699	291.783	1055.45	1546.58	932.423	1036.83	1479.8	903.74	1025.18	1515.23
857	HVO_0346	rpoH	D4GZX3	HALVD	DNA-directed RNA polymerase subunit H	3	6.9913	3.99356e-17	1.10243e-17	2.50412e-12	49.1462	8536.74	Filtered	36.5832	44.9525	53.9394	35.3564	42.6158	37.3843	77.5009	89.2937	111.828	68.9235	110.462	114.2	71.238	119.416	54.41	62.5249	51.6216	151.295	88.9721	124.764	Filtered	Filtered	Filtered	261.459	1741.05	286.328	279.296	1747.65	297.398	297.606	1786.15
858	HVO_1042	rpoL	D4GVL8	HALVD	DNA-directed RNA polymerase subunit L	5	9.43086	7.56781e-43	9.06324e-43	3.36814e-27	57.0409	10383.4	741.182	774.151	780.353	1256.6	966.707	985.35	672.4	683.917	682.223	564.612	595.505	593.477	135.489	134.161	158.372	363.894	382.277	377.873	186.388	197.595	232.986	455.634	449.155	483.983	884.063	1201.41	809.174	1096.74	1431.72	788.785	1050.07	1460.98
859	HVO_2776	rpoN	D4GWX5	HALVD	DNA-directed RNA polymerase subunit N	4	7.38274	2.74222e-33	1.24223e-33	6.54655e-22	54.5505	7286.36	92.974	82.2743	98.9636	332.931	324.319	324.697	143.276	109.597	108.402	164.826	163.25	171.931	80.4169	77.2908	82.1484	120.336	119.104	129.601	76.6795	103.264	112.599	246.742	218.613	183.718	224.889	410.83	246.488	241.409	419.187	211.661	236.897	399.075
860	HVO_0653	rpoP	D4GSR3	HALVD	DNA-directed RNA polymerase subunit P	2	7.46633	2.5577e-21	7.66927e-22	7.23365e-15	50.7479	5087.9	104.024	94.9739	85.7494	81.4281	81.3267	104.786	272.959	160.371	300.762	110.26	107.09	113.626	79.1563	83.4892	55.8943	139.948	126.027	127.411	241.303	224.236	246.064	75.6796	70.5145	79.9193	807.897	1058.9	372.003	400.54	905.336	379.146	760.309	514.156
861	HVO_0360	rps10a	D4GZY7	HALVD	30S ribosomal protein S10a	7	11.3934	2.87353e-46	7.41557e-46	4.8909e-29	57.8547	11483	1368.2	973.043	1250.52	2191.84	2186.02	2172	566.592	556.613	588.252	704.489	714.659	728.381	2261.39	2304.16	2305.07	8354.06	8581.2	8487.46	1417.73	1352.18	1317.1	4857.08	4893.87	5090.82	2093.39	3557.76	2256.41	3126.66	3288	3793.75	3307.69	3618.97
862	HVO_1392	rps10b	D4GXW0	HALVD	30S ribosomal protein S10b	5	6.92912	5.03392e-05	1.12052e-05	8.68495e-05	42.0656	12546.2	Filtered	92.2139	68.2597	119.274	106.513	99.0419	82.8779	41.1741	47.6041	87.9457	89.6891	102.51	77.9876	74.7886	155.154	118.694	141.98	116.944	103.033	146.59	92.1346	68.8762	80.5028	Filtered	267.262	332.643	264.269	271.891	321.096	256.202	253.829	352.288
863	HVO_2782	rps11	D4GWZ1	HALVD	30S ribosomal protein S11	7	12.125	1.25851e-23	3.97947e-24	2.88639e-16	51.5644	13438	1863.78	1806.85	1466.13	1574.6	2600.28	1938.03	998.501	864.032	1056.56	1040.3	1063.44	1059.83	7202.92	7288.48	7318.06	8501.5	11358.3	11243.2	2435.96	2576.75	2604.6	7529.2	5232.19	8402.32	3815.6	6844.15	3053.99	3691.75	6612.43	2422.9	4639.9	6737.71
864	HVO_0353	rps12	D4GZY0	HALVD	30S ribosomal protein S12	9	11.2426	2.30046e-38	1.46526e-38	9.48312e-25	55.9171	15476.8	1355.37	1415.8	1311.59	1021.48	1245.99	999.087	668.363	811.346	848.258	652.839	661.309	659.011	5518.08	5534.35	4752.65	3708.09	3569.92	3673.05	1385.34	1444.5	1686.18	2586.45	3655.16	2242.06	1592.37	2518.82	1420.83	1867.15	2473.06	1349.05	1746.87	2458.22
865	HVO_2784	rps13	D4GWZ7	HALVD	30S ribosomal protein S13	9	12.6596	1.0152e-43	1.47131e-43	1.13816e-27	57.2518	18923.9	3625.67	3446.11	2537.25	4488.45	4409	4376.42	1484.63	1217.88	1056.68	1623.11	2148.15	2176.14	8111.32	8335.06	10643	15083.7	14602	14884.1	3821.53	2608.47	3143.23	11530.1	11616.7	11678.3	5405.95	7368.55	3636.61	5387.57	8616.89	3436.18	6301.58	8806.05
866	HVO_2550	rps14	D4GTY2	HALVD	30S ribosomal protein S14	2	9.74234	2.20302e-29	8.27425e-30	1.13644e-19	53.4149	6874.71	141.812	138.557	124.533	152.113	146.996	144.164	222.84	232.331	275.323	163.911	167.797	172.213	1155.25	1102.19	617.803	1314.47	2532.8	1330.2	1061.6	1070.98	1106.42	1186.39	1176.35	1191.9	5859.95	7089.42	5295.84	5780.95	7111.86	5144.67	5637.06	6912.96
867	HVO_1148	rps15	D4GWB2	HALVD	30S ribosomal protein S15	13	11.2867	3.02179e-31	1.2234e-31	9.56454e-21	53.9669	17529.4	1038.2	1237.77	1034.39	1032.22	1364.62	1276.6	414.348	427.501	425.188	371.381	378.716	373.843	3154.54	3183.11	3168.42	4174.05	4090.04	4182.2	899.009	900.971	924.768	4702.53	4309.16	3767.18	1445.09	1953.3	1275.86	1375.32	1931.77	1192.52	1310.3	1947.28
868	HVO_2555	rps17	D4GTY7	HALVD	30S ribosomal protein S17	9	10.9354	2.37857e-30	9.25515e-31	3.13456e-20	53.7038	12664.4	550.079	622.305	614.684	949.682	876.452	857.366	383.279	380.332	395.142	586.567	555.314	480.89	3500.66	3196.25	2940.89	4201.74	4204.54	4116.74	1131.07	1108.87	898.788	2535.06	3045	2980.21	1120.85	1717.03	1005.63	1139.97	2102.21	997.722	1090.16	1853.42
869	HVO_2475	rps17e	D4GT80	HALVD	30S ribosomal protein S17e	4	8.17291	2.70339e-28	9.86638e-29	4.8949e-19	53.0826	6973.96	184.862	169.613	175.751	121.655	207.5	209.004	145.28	155.012	157.43	184.995	186.706	100.658	102.51	119.009	101.586	432.474	436.584	410.125	136.923	130.701	75.0183	241.689	229.914	251.183	862.269	1699.9	990.831	856.235	1308.58	996.723	864.088	1244.33
870	HVO_2560	rps19	D4GTZ2	HALVD	30S ribosomal protein S19	7	11.276	2.98795e-42	3.12874e-42	7.08749e-27	56.8953	15975	942.901	912.371	1057.4	995.105	1087.95	1217.33	535.846	542.827	570.413	560.488	540.899	666.39	4289.71	4332.44	4283.68	4500.27	4478.93	4628.81	1466.78	1296.97	1266.36	2053.91	2028.2	2479.8	2025.27	2978.12	1888.3	2017.74	2948.46	1446.11	1856.75	2827.5
871	HVO_1858	rps19e	D4GSW1	HALVD	30S ribosomal protein S19e	14	11.0901	3.91764e-44	6.16951e-44	6.81474e-28	57.3509	16673.5	547.992	545.38	545.012	444.05	451.293	469.191	348.27	325.102	307.108	306.696	300.994	283.633	2620.88	2614.28	2763.77	3385.82	3340.56	3308.6	1073.72	1084.16	1117.88	2222.2	2224.94	2209.17	1853.42	2098.8	1788.97	1840.49	2100.3	1731.25	1819.19	2031.41
872	HVO_1145	rps1e	D4GWA5	HALVD	30S ribosomal protein S1e	14	12.196	6.83942e-36	3.54834e-36	2.24262e-23	55.2651	24814.5	2515.36	2011.63	2008.36	2052.82	2174.11	2158.65	1141.4	1162.28	1267.28	1190.39	1177.3	1197.39	7571.6	7463.45	7694.61	7778.5	7870.99	7797.28	2439.44	2455.49	2393.68	6155.21	6499.66	6041.79	2971.86	4937.96	2605.87	2937.05	4414.02	2470.22	2849.88	4410.43
873	HVO_2773	rps2	D4GWW8	HALVD	30S ribosomal protein S2	9	12.4954	3.32179e-30	1.28502e-30	3.80098e-20	53.6608	28319.9	2991.78	2957.53	2953.48	2911.59	3517.53	4308.18	1918.8	1230.86	1385.65	1566.39	1604.59	1550.05	3897.82	4720.85	4144.37	7006.32	9287.03	5737.01	2219.32	2297.34	2303.2	5745.68	5669.18	7741.17	3102.67	4232.92	2676.66	3079.07	3970.41	2685.88	2862.2	5031.8
874	HVO_1896	rps24e	D4GTC9	HALVD	30S ribosomal protein S24e	7	9.21507	3.18072e-49	1.79196e-48	1.31895e-30	58.5314	11632.9	279.592	267.655	273.337	348.065	352.505	244.697	192.928	199.155	197.157	269.565	224.131	236.313	599.728	583.642	595.528	1152.8	1774.83	1821.91	461.114	627.865	632.783	2000.98	1945.19	1893.92	1733.47	4693.69	1600.45	2817.45	3845.62	1502.97	1877.08	3772.12
875	HVO_0700	rps27e	D4GT48	HALVD	30S ribosomal protein S27e	4	8.79397	9.6184e-21	2.84568e-21	1.62149e-14	50.5369	6744.39	317.978	291.698	277.07	339.577	335.949	326.206	174.018	174.32	119.73	176.974	186.256	184.601	1013.52	1012.36	1027.25	928.109	840.001	901.103	309.088	322.37	315.875	713.139	720.027	748.238	505.631	621.521	802.832	707.534	560.694	768.737	670.536	527.625
876	HVO_2738	rps28e	D4GW78	HALVD	30S ribosomal protein S28e	4	10.5358	4.14151e-20	1.21363e-20	3.94911e-14	50.3008	7993.91	837.815	772.977	774.437	1073.78	536.857	531.946	176.528	177.762	191.213	411.359	815.253	423.844	1435.86	1483.36	1472.61	2979.37	3011.61	3083.84	772.351	731.159	764.363	7085.58	7151.66	7421.6	3691.9	15565.5	1803.07	1889.58	15288.7	1881.65	1890.16	15748.7
877	HVO_2558	rps3	D4GTZ0	HALVD	30S ribosomal protein S3	10	10.0121	1.45307e-39	1.06257e-39	2.07299e-25	56.2248	33444.2	437.902	468.797	407.271	585.785	619.206	618.458	315.566	308.65	321.525	355.203	361.719	373.562	1896.29	1928.33	2018.34	3092.05	3134.68	3630.53	855.5	847.64	843.739	2443.24	2724.56	2169.27	1063.95	2939.37	1136.99	934.086	2384.84	986.704	1051.34	1408.75
878	HVO_2783	rps4	D4GWZ3	HALVD	30S ribosomal protein S4	17	12.8591	1.74036e-52	2.67747e-51	2.55403e-32	59.2527	20077.2	1965.75	1888.71	1829.61	2091.25	2031.62	2047.69	1250.9	1274.9	1267.98	1259.36	1273.34	1280.61	10061.6	10108.1	10425	14631.9	14707.4	15299.2	3542.26	3554.82	3641.48	10772.8	10495.1	10641.1	4431.55	6407.79	4120.9	5336.48	6180.42	3980.68	4330.12	6181.75
879	HVO_2552	rps4e	D4GTY4	HALVD	30S ribosomal protein S4e	11	12.7929	1.44933e-42	1.64697e-42	4.78817e-27	56.9721	26665.4	3231.15	3038.13	3002.44	3641.88	3581.68	2890.82	1024.97	1314.4	1336.66	1068.04	1192.01	1213.88	9856.26	10152.2	8939.14	17657.8	17599.7	17988.2	2870.24	2906.13	2942.62	13771.6	13749.1	13594	3894.9	5473.68	3506.32	3884.82	5298.01	3440.14	3806.14	5865.62
880	HVO_2544	rps5	D4GTX6	HALVD	30S ribosomal protein S5	13	12.3854	4.62263e-42	4.74116e-42	8.9812e-27	56.8488	23284.2	1430.68	1517.74	1518.77	1664.83	1662.65	1631.2	949.191	1060.16	1062.58	1240.99	1252.42	1113.05	6158.02	6273.9	6472.92	6785.79	7504.21	7653.12	2413.87	2499.21	2788.24	7074.61	7040.2	7143.24	4120.14	7886.15	3941.1	4124.99	6792.25	3443.27	4033.68	6756.86
881	HVO_1827	rps6e	D4GST5	HALVD	30S ribosomal protein S6e	9	9.85991	2.28458e-42	2.46982e-42	6.12743e-27	56.9238	13896.1	226.856	191.101	181.425	224.846	218.714	182.855	407.934	406.343	419.974	344.984	398.688	368.746	1705.49	1742.76	1843.3	467.296	629.77	492.243	499.334	497.68	508.738	666.464	900.03	670.159	1234.51	2016.59	1067.7	1214.32	1825.27	1328.89	1361.23	1805.71
882	HVO_0354	rps7	D4GZY1	HALVD	30S ribosomal protein S7	15	12.7218	1.74036e-52	2.67747e-51	2.55403e-32	59.2527	22615.3	1284.34	1205.99	1080.43	1720.82	1745.59	1697.92	881.783	900.571	889.991	1035.77	1027.67	1055.36	3177.66	3084.69	3094.54	6293.72	6513.33	6536.53	1964.54	1869.73	1899.34	6875.99	6789.57	5681.36	4246.36	5939.27	3775.62	4109.76	5887.99	3723.16	4036.16	6446.22
883	HVO_2549	rps8	D4GTY1	HALVD	30S ribosomal protein S8	9	10.912	3.37683e-41	3.09801e-41	2.64881e-26	56.6354	14147.7	630.33	605.932	795.962	1006.06	981.37	610.231	352.254	419.447	352.014	496.533	500.829	418.186	3481.09	3435.37	3436.72	4001.48	4132.36	4099.78	1285.64	1307.04	1297.94	3443.22	5232.48	5235.91	1640.43	2687.46	1662.06	1888.28	2584.93	1277.45	1615.19	2612.21
884	HVO_2373	rps8e	D4GWM1	HALVD	30S ribosomal protein S8e	6	12.4842	1.37558e-37	8.16366e-38	2.55005e-24	55.715	13646.2	2042.03	1916.98	1925.06	1682.02	1663.62	1688.65	1088.51	1099.31	1156	1160.87	1138.72	1213.7	7292.44	7439.01	7621.15	6548.67	6421.43	6661.91	2690.42	2688.14	2768.86	4171.3	4029.64	4036.94	5510.55	9618.83	5304.21	5379.37	7567.98	5168.34	5244.58	7672.14
885	HVO_2777	rps9	D4GWX7	HALVD	30S ribosomal protein S9	7	12.5492	5.88179e-36	3.05945e-36	2.06131e-23	55.2827	14689.7	2514.61	2333.08	2343.48	3129.37	3008.84	3031.98	1385.4	1391.86	1173.26	1436.39	1396.12	1475.82	8072.89	7441.24	8280.29	12494.9	12664.9	11342.1	3743.6	4063.16	3603.57	7997.66	8155.76	8129.12	4177.6	5537.23	4002.19	4148.73	5296.43	3926.74	4002.64	5481.05
886	HVO_2712	rtcB	D4GW23	HALVD	tRNA-splicing ligase RtcB	22	7.4983	5.89198e-47	1.7588e-46	2.10165e-29	58.0143	53433.7	199.281	198.126	216.604	189.277	190.073	193.207	201.024	189.252	199.976	187.202	185.027	187.329	102.698	108.799	117.758	172.018	166.565	170.21	142.649	136.97	154.332	182.324	189.148	166.183	225.758	212.641	206.515	223.624	244.708	197.398	216.176	235.305
887	HVO_2619	samp1	D4GUF6	HALVD	ubiquitin-like modifier protein SAMP1	3	7.54314	1.65212e-33	7.55254e-34	4.91279e-22	54.6121	8936.83	193.637	204.172	203.648	294.475	258.215	275.483	143.795	141.406	126.368	177.529	190.608	174.591	102.207	100.589	110.818	175.721	179.495	185.915	115.42	101.64	105.134	Filtered	220.346	221.342	260.342	296.997	202.991	246.637	321.57	233.25	265.228	311.286
888	HVO_2177	samp3	D4GVB0	HALVD	ubiquitin-like modifier protein SAMP3	4	6.78797	2.29288e-24	7.36078e-25	1.03708e-16	51.8162	10046.3	127.483	120.709	120.051	137.306	136.475	138.232	103.529	106.315	115.123	73.6563	123.112	93.3992	68.9197	66.2432	62.3192	156.237	160.21	174.043	89.36	84.7155	96.505	108.184	103.915	105.754	137.414	125.749	81.5103	111.091	147.629	76.3928	100.778	136.805
889	HVO_2808	sdhA	D4GX38	HALVD	succinate dehydrogenase subunit A	31	10.4983	2.4753e-51	2.75033e-50	1.02473e-31	59.0007	67641	305.714	304.534	289.487	332.164	332.033	308.498	220.043	230.333	236.079	190.413	200.407	194.797	2875.24	2910.08	2970.75	3536.8	3423.25	3593.9	3014.64	3072.85	3106.76	4218.83	4275.94	4318.85	774.558	960.843	585.641	785.049	787.053	609.043	763.715	962.906
890	HVO_2809	sdhB	D4GX40	HALVD	succinate dehydrogenase subunit B	16	8.95668	8.41658e-50	5.90637e-49	6.54092e-31	58.661	33966	96.7651	122.88	107.637	156.348	177.452	184.499	101.028	96.337	111.618	88.8237	72.96	88.6344	579.842	621.407	589.476	1556.13	1908.82	1881.99	1317.3	1306.01	1363.6	1591.49	2205.14	2130.93	346.032	397.743	270.349	323.022	409.255	271.878	377.634	392.601
891	HVO_2811	sdhC	D4GX42	HALVD	succinate dehydrogenase subunit C	1	9.70643	1.17278e-31	4.8213e-32	5.56054e-21	54.0861	14368.8	234.94	200.735	221.334	238.791	244.163	245.904	163.161	165.964	171.597	97.179	91.9687	94.7608	3056.25	3124.52	3178.55	3828.81	3799.3	3962.47	2665.43	2590.69	2592.15	5082.69	4669.57	4940.59	1095.13	1262.2	673.981	1135.64	1281.59	672.473	1132.77	1421.09
892	HVO_2810	sdhD	D4GX41	HALVD	succinate dehydrogenase subunit D	3	7.26768	6.85921e-37	3.82129e-37	6.22187e-24	55.5314	13670	19.5217	62.5521	96.9717	71.8137	73.5229	81.1728	43.4595	39.4689	32.8435	9.9409	9.1662	5.9109	384.33	367.773	394.582	518.944	512.296	538.184	283.263	286.185	305.999	698.798	641.24	650.144	348.722	417.651	192.789	343.964	373.815	217.017	358.606	409.394
893	HVO_1344	sdo1	D4GXM1	HALVD	ribosome maturation protein Sdo1	16	9.54791	1.99762e-45	4.20552e-45	1.37905e-28	57.6575	26560.5	518.067	513.957	487.334	726.131	709.111	714.706	513.177	558.311	505.366	581.109	542.149	525.523	251.454	229.305	216.611	430.097	421.696	410.938	284.47	266.394	276.891	636.787	647.937	615.791	841.979	1235.73	685.308	826.917	1070.15	674.301	769.736	1016.34
894	HVO_0002	sec11b	D4GYJ8	HALVD	signal peptidase I	7	6.94759	2.58091e-21	7.72729e-22	7.27356e-15	50.7465	30314	65.5897	67.7423	57.1603	89.4163	108.576	112.485	30.3391	16.2562	19.0148	14.9936	Filtered	34.588	254.928	233.252	322.205	862.054	803.318	809.188	188.148	181.663	218.208	994.363	512.802	607.678	67.886	29.4866	70.314	67.9064	40.1613	104.531	66.53	141.542
895	HVO_1976	secD	D4GTK5	HALVD	protein-export membrane protein SecD	15	9.91706	6.25033e-35	3.04894e-35	7.74864e-23	55.0049	55006	278.819	308.846	312.997	354.671	256.658	346.586	110.954	105.504	113.811	150.043	148.391	159.618	1034.34	1053.65	1082.56	1396.58	1554.17	1568.36	1064.86	1073.76	1087.5	2226.49	2169.06	2187.08	366.088	393.241	265.529	327.393	488.655	277.853	346.141	556.996
896	HVO_0718	secE	D4GT81	HALVD	protein translocase subunit SecE	2	8.17074	2.25627e-24	7.24905e-25	1.02712e-16	51.8185	6196.35	74.6597	74.3273	77.3849	93.4937	94.9501	91.2658	53.9473	59.4177	66.4072	68.4323	74.1889	70.9302	553.709	1140.88	1172.61	1879.96	959.936	993.441	511.342	1049.21	542.506	1155.12	1157.12	1131.99	315.754	801.197	289.957	301.351	426.792	281.934	305.416	403.334
897	HVO_1975	secF	D4GTK4	HALVD	protein-export membrane protein SecF	5	8.611	1.16073e-31	4.77667e-32	5.52776e-21	54.0874	30425.2	151.272	116.029	144.15	148.063	154.453	146.418	67.0287	93.1172	95.8225	89.2334	84.9874	71.4776	928.339	940.94	978.402	1385.94	1418.12	1444.02	874.104	898.793	740.543	2076.16	2078.6	2128.3	396.74	362.807	334.216	427.617	635.552	322.558	444.739	628.345
898	HVO_0437	secG	D4GRX8	HALVD	protein translocase subunit SecG	2	9.79113	1.72683e-29	6.51635e-30	9.86688e-20	53.4467	5646.52	250.088	209.606	193.163	264.618	263.847	235.922	314.497	327.585	346.029	419.915	388.075	439.798	1833.93	1912.89	1958.02	2211.16	2256.17	2302.98	1146.77	1195.6	1185.18	3181.55	3199.67	3174.31	769.158	1837.39	1102.51	1491.78	1753.02	1080.09	1432.6	1866.29
899	HVO_2541	secY1	Q977V3	HALVD	protein translocase subunit SecY	8	9.04323	3.04161e-43	3.95014e-43	2.05767e-27	57.1369	52324.7	248.596	138.641	229.35	152.748	154.369	153.026	123.382	81.0766	126.016	126.457	115.435	106.885	1130.66	892.947	977.937	1619.39	1619.93	1665.87	562.606	497.387	594.724	3783.68	2159.97	2128.54	706.666	1165.2	316.232	596.14	1083.99	299.302	408.539	870.704
900	HVO_0392	sepF	D4H018	HALVD	probable SepF protein	6	7.04791	2.60628e-37	1.50435e-37	3.63462e-24	55.6422	12640	154.647	109.898	160.212	192.676	130.841	179.511	57.968	75.1974	66.6231	105.214	93.4381	99.7573	53.0594	37.3885	39.124	93.3223	Filtered	Filtered	48.9413	46.6264	48.678	198.823	162.308	172.458	257.048	378.61	268.211	223.442	409.702	250.918	247.686	372.909
901	HVO_0122	serA1	D4GYW8	HALVD	probable D-2-hydroxyacid dehydrogenase	9	6.79879	7.48842e-35	3.62635e-35	8.57691e-23	54.9834	35306.7	178.881	163.343	164.684	162.316	167.85	163.188	57.5483	67.6846	87.531	88.767	97.9929	94.6816	81.3201	82.2989	85.3482	89.9551	104.814	156.602	59.5053	67.0479	69.4375	98.6118	115.021	131.861	86.2083	99.396	81.8735	81.9361	55.7942	81.7036	92.0327	63.8396
902	HVO_2648	serA2	D4GV02	HALVD	probable D-2-hydroxyacid dehydrogenase	14	7.77634	1.12868e-35	5.75857e-36	2.96777e-23	55.2065	34262.2	189.521	206.18	224.26	186.309	217.495	185.407	127.279	136.419	133.738	121.858	122.488	126.578	96.748	96.2452	90.9729	158.268	158.768	139.351	75.6177	77.0613	72.3262	144.058	129.952	145.024	301.812	480.307	213.626	371.09	472.25	226.507	382.07	400.366
903	HVO_2968	serA3	D4GY36	HALVD	D-3-phosphoglycerate dehydrogenase	22	11.3239	1.44326e-42	1.64475e-42	4.7773e-27	56.9726	55342.9	3605.54	3413.3	3377.31	3499.38	4187.09	3428.14	2347.83	2429.9	2376.51	2735.13	2737.91	2771.43	1686.85	1703.51	1774.32	1958.26	2122.69	1992.38	1131.37	865.834	930.444	1969.68	2465.43	2046.41	482.27	611.358	447.371	486	634.098	448.575	480.111	602.597
904	HVO_B0264	serA4	D4GPR1	HALVD	probable D-2-hydroxyacid dehydrogenase	6	4.37708	0.00108903	0.000226645	0.00395217	38.4659	34855	19.3668	47.6934	Filtered	28.1235	46.2702	27.0273	17.7989	16.3016	16.0292	18.9132	14.7607	2.9889	Filtered	19.0592	21.2852	Filtered	Filtered	Filtered	14.578	17.2585	15.082	Filtered	Filtered	Filtered	Filtered	Filtered	18.5166	18.7564	Filtered	21.3542	Filtered	Filtered
905	HVO_2965	serB	D4GY31	HALVD	phosphoserine phosphatase	12	7.70426	2.19516e-44	3.7206e-44	4.99027e-28	57.411	23208	216.624	195.214	187.176	116.976	135.825	139.357	98.1978	93.2277	97.432	80.1062	86.6353	87.1469	98.5351	84.4855	99.9318	113.626	131.176	130.196	125.031	120.516	146.232	176.847	223.331	182.425	234.457	267.518	160.34	242.629	273.397	204.053	235.826	278.99
906	HVO_1921	serS	D4GTF0	HALVD	serine--tRNA ligase	31	9.85759	1.04046e-45	2.33812e-45	9.72683e-29	57.7241	52038.3	897.835	676.21	800.948	774.919	624.94	766.72	588.827	600.797	608.297	511.192	474.554	496.715	372.642	376.561	377.378	493.476	505.327	504.808	355.919	350.603	341.608	603.367	595.565	616.944	754.247	1134.91	640.784	767.899	871.425	557.965	756.191	895.649
907	HVO_A0278	sfsA	D4GQV4	HALVD	SfsA family DNA-binding protein	1	4.21361	0.0257068	0.00471901	0.0505368	26.614	26565.9	Filtered	Filtered	Filtered	Filtered	Filtered	Filtered	Filtered	Filtered	Filtered	Filtered	Filtered	Filtered	Filtered	Filtered	Filtered	Filtered	Filtered	Filtered	20.6103	16.6985	Filtered	Filtered	Filtered	Filtered	Filtered	Filtered	Filtered	Filtered	Filtered	Filtered	Filtered	Filtered
908	HVO_1711	sga1	D4H056	HALVD	probable glucoamylase	64	7.70315	8.72334e-51	7.77888e-50	1.98469e-31	58.88	166218	259.079	252.874	253.683	219.169	218.804	215.838	180.29	179.715	183.581	211.567	211.265	218.781	113.953	146.025	138.191	140.192	151.189	152.445	120.231	118.582	120.169	176.725	190.294	194.711	138.423	123.082	150.935	111.96	144.517	147.315	138.106	114.226
909	HVO_2194	sir2	D4GVC7	HALVD	Sir2-type NAD-dependent protein deacetylase	8	6.63072	2.36569e-19	6.80285e-20	1.14127e-13	50.0144	26903.8	29.4153	27.6082	24.3752	28.8745	26.2686	25.0659	173.379	23.6546	168.01	26.1408	72.287	98.3288	Filtered	23.2637	Filtered	40.111	40.7299	315.168	104.119	69.2504	31.5136	Filtered	Filtered	551.674	211.448	117.024	236.579	213.475	321.893	262.084	303.347	416.327
910	HVO_0077	sirA	D4GYS2	HALVD	uroporphyrin-III C-methyltransferase	9	7.5933	3.36722e-35	1.66488e-35	5.47533e-23	55.078	30488.8	163.409	152.97	183.548	194.501	163.936	180.162	161.756	158.971	158.127	156.345	162.7	132.879	63.7276	60.297	64.4526	123.359	110.263	98.1731	59.0738	70.9213	56.926	93.5991	142.983	171.68	251.349	261.172	264.11	285.203	379.54	239.934	282.088	333.857
911	HVO_2312	sirC	D4GWE7	HALVD	precorrin-2 oxidase / ferrochelatase	7	6.28584	0.000352725	7.56515e-05	0.000771254	40.3662	22777.3	62.085	86.0713	91.0748	116.3	106.618	96.1475	47.1353	57.8575	49.8783	55.9824	56.7832	47.4026	Filtered	36.9398	137.151	Filtered	Filtered	Filtered	54.8934	52.6181	97.5049	Filtered	Filtered	40.1482	109.64	Filtered	141.568	91.6536	Filtered	125.137	141.376	78.527
912	HVO_0819	sirR	D4GUE2	HALVD	SirR/DtxR family transcription regulator SirR	7	7.1285	1.62664e-06	3.7763e-07	5.31988e-06	43.696	25145.9	43.7653	52.3461	89.8874	62.0706	63.6553	54.0854	47.497	61.1345	47.8887	77.3918	61.3067	54.4977	54.9404	47.2723	62.5951	149.322	154.808	122.747	109.272	105.856	94.6438	192.132	190.384	260.244	499.932	720.729	380.342	348.338	675.323	333.622	317.611	488.14
913	HVO_0689	smc	D4GT30	HALVD	chromosome segregation protein Smc	43	6.51883	3.85522e-31	1.55766e-31	1.09996e-20	53.9361	138186	149.182	137.022	141.52	125.326	145.425	141.071	44.986	44.3214	43.3363	64.4608	63.5554	63.5124	64.5984	54.1303	49.8855	72.3738	80.5236	72.2239	38.7315	35.29	42.8733	93.9497	100.1	79.4257	98.2107	89.1383	120.45	100.228	116.85	114.774	120.588	95.3395
914	HVO_A0475	sod1	Q03300	HALVD	superoxide dismutase (Mn	7	12.7003	3.21291e-35	1.59252e-35	5.33313e-23	55.0836	22412.2	13998.1	13387.9	13093.6	15131.1	14564.1	14478.6	6448.84	6500.94	6615.49	9840.23	9509.28	9864.74	4240.03	4159.73	4318.88	4963.74	5031.14	5097.07	1171.97	1614.89	1555.65	5774.21	5638.2	5356.3	3020.4	6252.41	4411.85	5065.34	5910.75	4256.24	5015.35	6149.92
915	HVO_B0011	soxA1	D4GP12	HALVD	sarcosine oxidase	4	5.17655	0.015841	0.00301586	0.0357668	30.3626	42137.4	Filtered	Filtered	Filtered	Filtered	Filtered	Filtered	57.7964	Filtered	25.9888	Filtered	Filtered	Filtered	Filtered	15.6043	Filtered	Filtered	Filtered	Filtered	39.3325	Filtered	48.237	Filtered	Filtered	Filtered	Filtered	Filtered	Filtered	Filtered	Filtered	Filtered	Filtered	Filtered
916	HVO_C0077	soxA2	D4H0F9	HALVD	sarcosine oxidase	11	7.59912	8.89552e-41	7.66855e-41	4.49254e-26	56.5306	42928.4	200.992	197.492	274.298	142.043	181.144	163.837	141.07	113.765	117.775	124.667	128.119	121.045	121.422	116.294	126.614	84.3902	174.525	207.046	100.457	109.876	124.303	221.862	215.258	224.927	192.214	190.277	155.917	172.046	185.505	152.794	176.496	226.603
917	HVO_A0180	sph1	D4GQK9	HALVD	Smc-like protein Sph1	15	6.96609	0.00195311	0.000397579	0.00863549	37.1412	66464.7	155.62	153.45	70.0196	151.25	128.297	208.551	133.525	70.6037	76.4622	127.758	106.6	158.946	114.897	129.893	Filtered	Filtered	Filtered	Filtered	134.6	136.222	86.4349	Filtered	Filtered	Filtered	50.6158	192.515	57.517	108.177	20.741	85.2063	32.2449	180.269
918	HVO_B0118	sph2	D4GPB9	HALVD	Smc-like protein Sph2	33	9.82798	7.51888e-50	5.37063e-49	6.1635e-31	58.6719	73801.3	828.12	805.597	801.816	662.121	671.997	671.323	413.045	423.346	433.724	419.884	422.779	437.764	331.464	329.573	341.086	413.379	390.202	394.144	316.794	352.883	350.69	490.658	499.627	495.998	724.907	981.85	621.31	696.843	901.712	599.155	665.384	911.443
919	HVO_2175	sph3	D4GVA8	HALVD	Smc-like protein Sph3	13	9.09858	0.000209256	4.53672e-05	0.000395337	40.9502	74222.2	38.3371	62.2612	43.1001	66.3357	69.8698	63.3607	771.258	54.2633	1205.96	1183.79	1048.75	1414.86	5192.4	5153.75	3024.62	Filtered	Filtered	43.2133	885.692	38.1454	51.1883	Filtered	38.0201	49.9	1569.59	2634.37	1984.79	1260.87	1917.11	1516.99	1419.01	1547.61
920	HVO_0881	sppA1	D4GUU8	HALVD	signal peptide peptidase SppA	9	7.16299	5.90324e-29	2.19655e-29	2.01529e-19	53.2851	35230	49.0556	38.6728	16.5919	59.8142	52.8829	62.4397	Filtered	18.695	11.041	26.9768	Filtered	33.9528	283.365	301.377	311.319	399.714	453.324	439.768	149.924	140.692	151.375	396.623	387.538	337.708	112.098	137.76	36.6849	Filtered	163.594	64.3699	92.525	126.136
921	HVO_1987	sppA2	D4GTL6	HALVD	signal peptide peptidase SppA	6	6.14711	0.0109189	0.00212534	0.0347178	32.4676	31297.8	Filtered	10.7121	Filtered	Filtered	Filtered	Filtered	Filtered	1.2076	Filtered	4.6481	17.4476	Filtered	Filtered	Filtered	Filtered	Filtered	Filtered	124.093	56.2233	97.6818	75.4029	Filtered	260.37	123.326	Filtered	Filtered	64.5843	Filtered	Filtered	57.4937	48.6871	Filtered
922	HVO_0719	spt5	D4GT82	HALVD	transcription elongation factor Spt5	5	9.18826	1.77714e-30	6.95553e-31	2.64955e-20	53.7413	16317.4	848.181	788.312	757.657	794.424	795.2	825.319	431.272	434.028	451.494	728.052	707.16	720.491	187.517	192.301	264.591	369.74	392.098	386.514	339.409	363.069	383.156	521.133	548.266	525.344	504.341	1366.86	575.54	915.438	1241.77	629.562	819.331	1232.55
923	HVO_1109	srp19	D4GW40	HALVD	signal recognition particle 19K protein	6	6.80358	3.02035e-47	9.36542e-47	1.4728e-29	58.0813	10159.3	137.58	140.125	138.364	234.37	199.621	201.157	87.7455	88.9844	79.4647	102.115	103.707	101.424	60.085	68.0069	67.5743	111.063	89.2956	101.351	25.6415	34.3392	37.0407	73.8153	51.0401	85.1811	190.388	270.406	192.627	192.765	259.187	189.722	179.789	254.841
924	HVO_0123	srp54	Q977V2	HALVD	signal recognition particle 54K protein	21	8.70855	1.74036e-52	2.67747e-51	2.55403e-32	59.2527	50918.2	291.194	324.934	272.012	294.99	422.998	276.937	171.003	177.344	204.093	189.886	192.766	263.343	226.809	288.699	247.676	355.042	390.689	360.668	160.609	176.556	156.088	615.919	421.672	324.538	349.234	516.766	241.668	282.625	568.481	350.149	361.15	513.031
925	HVO_1603	ssuA	D4GZ32	HALVD	ABC-type transport system periplasmic substrate-binding protein (probable substrate nitrate/sulfonate/bicarbonate	6	8.23282	2.31788e-40	1.85061e-40	7.58178e-26	56.4263	37196.7	124.497	87.0064	79.3508	101.438	100.272	104.526	114.808	117.168	110.655	104.395	46.7152	51.6694	384.399	503.662	308.297	753.552	719.001	690.154	1154.6	1155.59	1100	1493.46	1377.14	1477.95	214.964	206.293	165.129	235.179	258.615	160.835	213.688	198.511
926	HVO_1601	ssuB	D4GZ30	HALVD	ABC-type transport system ATP-binding protein (probable substrate nitrate/sulfonate/bicarbonate	6	6.87913	2.96694e-32	1.26792e-32	2.53563e-21	54.2576	28973.2	Filtered	Filtered	Filtered	Filtered	Filtered	53.1185	44.4534	8.1086	37.0508	60.4682	63.3183	Filtered	267.49	275.983	287.005	201.985	299.379	210.602	198.882	189.291	179.413	521.004	562.098	580.422	31.0111	Filtered	Filtered	Filtered	Filtered	Filtered	38.5155	Filtered
927	HVO_1602	ssuC	D4GZ31	HALVD	ABC-type transport system permease protein (probable substrate nitrate/sulfonate/bicarbonate	2	6.99966	6.98655e-05	1.5457e-05	0.000119412	41.8495	31029.2	Filtered	Filtered	Filtered	Filtered	Filtered	Filtered	Filtered	Filtered	Filtered	Filtered	Filtered	Filtered	127.013	73.2994	133.963	127.719	120.895	132.609	128.025	73.3413	160.898	295.428	280.588	280.834	Filtered	Filtered	54.1211	59.5928	59.0821	49.101	Filtered	Filtered
928	HVO_2465	sucC	D4GT62	HALVD	succinate--CoA ligase (ADP-forming) beta subunit	15	10.5739	3.31256e-40	2.60831e-40	9.21762e-26	56.3873	41004.5	2148.5	1931.73	2016.95	1509.87	1310.63	1625.13	1270.67	1469.94	1231.53	1217.2	1184.5	1241.72	1301.67	1095.05	1345.07	1275.61	1287.18	1298.48	723.328	741.167	649.394	1657.64	1168.41	1328.96	1358.65	1925.32	4325.57	1316.64	1915.12	4360.5	1392.42	1901.92
929	HVO_2464	sucD	D4GT59	HALVD	succinate--CoA ligase (ADP-forming) alpha subunit	11	11.8522	1.73373e-46	4.71764e-46	3.7352e-29	57.9057	29864.1	2853.61	2492.41	2436.92	2168.63	2160.57	1937.03	1417.88	1467.76	1421.5	1382.8	1411.69	1357.23	1257.37	1271.62	1173.91	1180.94	1226.88	1065.64	644.621	660.611	646.583	1396.04	1342.81	1371.56	2051.86	2962.91	6529.89	2051.4	2823.52	6168.11	1719.62	2490.85
930	HVO_0860	sufB1	D4GUK7	HALVD	SufB domain protein	23	11.9241	1.96883e-47	6.4552e-47	1.17312e-29	58.124	53247.3	2864.57	2688.01	2656.53	2748.06	2788.3	2836.06	1768.82	1773.25	1801.35	1872.38	1980.99	1925.58	1334.12	1373.11	1380.32	1741.19	1754.24	1575.41	1481.06	1265.55	1332.96	2479.25	2013.81	2461.48	3203.18	3248.39	2748.54	3133.14	3198.12	2639.41	2585.59	3078.02
931	HVO_0861	sufB2	D4GUK8	HALVD	SufB domain protein	21	12.2088	4.22574e-49	2.27617e-48	1.53247e-30	58.5036	44684.8	3246.2	3018.79	2979.33	3363.88	3272.36	3329.6	2130.52	2115.99	2144.83	2161.76	2098.71	2113.7	1346.08	1377.22	1370.99	1721.91	1807.63	1749.81	1387.28	1405.68	1429.06	1932.16	1886.25	1786.43	2750.36	3104.76	2758.19	2740.83	2974.27	2724.73	2683.91	2821.77
932	HVO_0859	sufC	D4GUK6	HALVD	Fe-S cluster assembly ATPase SufC	19	12.7901	6.194e-45	1.18181e-44	2.52928e-28	57.5415	33454.2	6121.66	5341.39	5911.76	5955.34	5939.49	5934.68	2793.46	2822.31	2798.82	2710.52	2765.61	2769.69	1839.01	1848.93	1889.15	3514.89	3501.77	3538.46	1645.39	1669.46	1689.41	2841.55	3315.25	3309.99	3173.17	4547.08	3172.28	3133.32	3559.85	3071.05	3014.63	3809.97
933	HVO_0109	sufS1	D4GYV5	HALVD	cysteine desulfurase	17	10.1267	4.58601e-37	2.60569e-37	4.97431e-24	55.5776	46807.7	1023.18	855.619	872.083	1016.51	993.758	1001.66	748.077	760.341	783.124	750.154	752.412	761.121	528.266	523.085	549.726	672.556	680.558	707.916	523.891	518.664	528.731	787.085	788.606	782.22	770.159	843.869	712.463	770.657	798.502	683.963	755.945	832.85
934	HVO_A0635	sufS2	D4GRU3	HALVD	probable cysteine desulfurase	16	9.20882	1.88899e-32	8.21302e-33	1.96029e-21	54.3135	40438.7	653.907	558.65	587.952	532.687	594.035	486.428	497.061	317.868	487.349	405.718	409.622	440.117	232.536	254.349	315.057	373.941	493.51	368.445	86.173	178.051	189.251	208.213	541.913	555.854	165.475	223.027	195.259	166.149	731.804	184.857	288.69	261.645
935	HVO_2857	suhB1	D4GXF0	HALVD	probable inositol-1(or 4)-monophosphatase / fructose-1,6-bisphosphatase, archaeal-type	15	7.23621	3.99058e-39	2.74738e-39	3.61161e-25	56.1128	28698.5	199.534	173.258	185.803	168.304	176.811	176.029	101.353	97.9918	100.556	111.142	120.097	124.933	101.409	107.505	102.913	90.7945	99.9193	76.2469	60.045	58.9349	67.0571	85.1845	70.5597	102.612	186.661	188.812	139.663	203.82	274.667	134.423	151.283	242.082
936	HVO_A0274	suhB2	D4GQV1	HALVD	probable inositol-1(or 4)-monophosphatase / fructose-1,6-bisphosphatase, archaeal-type	17	8.4284	9.4722e-42	9.30929e-42	1.32613e-26	56.7721	29157	341.72	381.552	374.281	318.473	343.213	357.498	368.015	376.189	354.847	192.561	218.053	190.31	177.141	173.416	206.492	346.163	343.347	353.644	284.705	265.339	235.178	402.82	366.896	397.001	264.733	322.159	185.124	247.791	304.434	186.846	242.548	311.556
937	HVO_B0253	suhB3	D4GPQ1	HALVD	probable inositol-1(or 4)-monophosphatase / fructose-1,6-bisphosphatase, archaeal-type	10	7.45175	2.79085e-19	8.00819e-20	1.26192e-13	49.987	28767.5	104.796	149.166	151.115	202.907	195.686	202.9	128.314	111.083	150.103	120.013	113.936	125.975	110.855	139.193	106.665	154.802	152.683	149.707	124.29	132.825	106.868	169.123	175.585	167.813	151.028	223.755	151.954	155.283	237.703	125.17	158.581	216.09
938	HVO_B0290	suhB4	D4GPT7	HALVD	probable inositol-1(or 4)-monophosphatase / fructose-1,6-bisphosphatase, archaeal-type	2	7.76272	0.00061629	0.000130432	0.00170562	39.5533	27542.6	Filtered	Filtered	Filtered	Filtered	Filtered	Filtered	132.645	193.41	222.806	263.231	170.169	155.161	Filtered	Filtered	Filtered	Filtered	Filtered	Filtered	610.57	537.458	405.34	Filtered	Filtered	44.1264	Filtered	Filtered	Filtered	Filtered	Filtered	Filtered	Filtered	Filtered
939	HVO_1314	surE1	D4GXG7	HALVD	5'-nucleotidase SurE	7	6.21172	4.37931e-10	1.07468e-10	2.80027e-08	46.0409	27809.8	121.719	120.076	117.28	62.1161	107.221	374.438	64.5208	74.7516	55.7203	119.819	109.323	100.003	44.5074	86.8383	59.8972	26.5473	Filtered	Filtered	52.8442	30.335	42.5022	89.3922	Filtered	Filtered	62.8688	Filtered	49.1947	76.1231	69.0293	80.2409	126.951	Filtered
940	HVO_A0228	surE2	D4GQQ7	HALVD	5'-nucleotidase SurE	9	6.31209	0.000139191	3.03745e-05	0.000246326	41.3244	31504.4	128.423	70.0715	143.06	72.8537	85.9373	47.0497	60.4131	40.3359	52.4595	135.201	110.605	201.629	100.556	128.183	99.1072	54.1735	48.2819	192.543	45.7906	59.966	88.6966	42.3095	Filtered	39.5975	47.0989	81.0543	76.5362	94.229	Filtered	71.9039	66.5384	77.4438
941	HVO_1027	tatAo	D4GVK4	HALVD	Sec-independent protein translocase protein TatAo	4	7.52965	2.57087e-21	7.70298e-22	7.25631e-15	50.7471	9582.59	79.9192	70.3595	77.6354	101.769	57.8128	53.3416	83.4096	41.7898	84.1952	84.0648	42.9632	85.6017	202.929	219.482	235.183	559.28	554.151	549.375	331.032	341.109	360.567	1079.1	1047.1	1083.24	155.481	242.142	257.323	138.373	262.782	105.389	270.695	307.148
942	HVO_1162	tatAt	D4GWC8	HALVD	Sec-independent protein translocase protein TatAt	1	10.5614	1.69781e-36	9.17735e-37	1.03047e-23	55.4269	9687.64	337.854	313.154	320.229	411.219	415.592	391.496	467.212	472.995	482.425	350.034	352.818	346.725	1447.94	1446.48	1525.51	2725.94	2737.36	2794.81	4377.91	4591.33	4697.98	3281.22	3390.61	3325.65	4494.31	5170.19	4790.69	4308.12	5117.25	4489.26	4139.54	4977.24
943	HVO_0186	tatCo	D4GZD0	HALVD	Sec-independent protein translocase protein TatCo	2	4.68331	0.00159345	0.000327197	0.0066783	37.6126	46843.8	Filtered	Filtered	Filtered	Filtered	Filtered	Filtered	Filtered	Filtered	Filtered	Filtered	Filtered	Filtered	23.8062	26.7477	20.8021	30.7967	29.1647	34.1067	Filtered	16.5076	Filtered	Filtered	Filtered	28.3904	Filtered	Filtered	Filtered	Filtered	Filtered	Filtered	Filtered	Filtered
944	HVO_0185	tatCt	D4GZC9	HALVD	Sec-independent protein translocase protein TatCt	6	6.86563	2.71731e-24	8.70236e-25	1.14832e-16	51.7913	77985.7	Filtered	Filtered	Filtered	54.007	64.5953	53.4197	54.7194	Filtered	71.1515	Filtered	Filtered	4.4183	142.095	148.825	212.739	182.862	136.74	146.382	134.263	107.209	128.197	298.396	320.36	343.777	57.7638	71.2871	72.6005	74.7987	66.4702	66.6225	70.9322	49.4043
945	HVO_2416	tatD	D4GWR3	HALVD	3'-5' ssDNA/RNA exonuclease TatD	5	5.3499	1.85838e-06	4.31178e-07	5.86e-06	43.6456	30863.2	Filtered	61.0991	53.6237	Filtered	10.2682	40.0823	36.8918	39.5587	35.5373	37.4764	Filtered	27.0596	Filtered	27.317	Filtered	Filtered	Filtered	Filtered	47.3708	Filtered	Filtered	Filtered	Filtered	Filtered	41.4405	32.2683	83.1543	45.2314	43.3047	46.8764	74.8091	Filtered
946	HVO_0158	tbp1	D4GZA2	HALVD	TATA-binding transcription initiation factor	5	6.60125	2.96592e-40	2.34924e-40	8.67655e-26	56.3994	20345.9	134.393	83.2253	81.8468	102.071	95.7548	215.084	93.6947	88.4533	73.6098	81.7413	91.6114	90.3028	130.559	89.3815	120.753	153.857	105.035	94.9491	72.175	61.4607	73.095	51.8974	20.3493	31.9422	94.042	212.762	92.4983	117.5	136.391	92.1573	116.483	156.942
947	HVO_1727	tbp2	D4H071	HALVD	TATA-binding transcription initiation factor	6	9.60713	2.9696e-38	1.86767e-38	1.0919e-24	55.8884	19882.5	937.365	780.779	1121.14	888.002	1277.46	870.338	464.395	467.127	475.863	506.084	563.952	499.935	319.326	252.665	323.327	826.031	837.811	831.996	393.135	385.673	352.237	1012	996.444	1136.99	700.603	1175.91	614.715	790.775	1296.13	637.544	727.935	1048.68
948	HVO_B0382	tbp3	D4GQ28	HALVD	TATA-binding transcription initiation factor	7	7.2711	3.25888e-31	1.31805e-31	9.9882e-21	53.9573	20073.6	123.666	109.19	96.2611	118.145	108.928	101.68	50.2383	40.7619	64.4084	68.8047	99.5478	63.0185	161.013	143.962	97.0106	310.838	217.25	249.85	268.705	199.101	156.071	181.18	285.569	246.801	Filtered	335.822	211.115	157.517	304.125	212.001	164.499	Filtered
949	HVO_2268	tbp4	D4GVY4	HALVD	TATA-binding transcription initiation factor	1	5.49219	0.0316899	0.00572393	0.0739618	24.9157	20072.5	53.8491	49.8785	57.6282	Filtered	50.6173	51.1781	Filtered	20.7375	Filtered	Filtered	Filtered	Filtered	Filtered	Filtered	Filtered	Filtered	Filtered	Filtered	Filtered	Filtered	Filtered	Filtered	Filtered	Filtered	Filtered	Filtered	Filtered	Filtered	Filtered	Filtered	Filtered	Filtered
950	HVO_2891	tdk	D4GXM4	HALVD	thymidine kinase	6	7.74759	5.68293e-43	7.01596e-43	2.88469e-27	57.0711	21449.9	138.389	229.95	253.125	188.105	178.828	123.089	133.606	114.569	144.58	208.498	219.506	220.41	86.7464	128.299	98.6513	202.856	213.319	198.623	161.073	145.667	114.35	292.456	265.248	247.601	273.652	472.48	186.062	293.254	427.065	193.798	249.346	292.752
951	HVO_0359	tef1a1	D4GZY6	HALVD	translation elongation factor aEF-1 alpha / peptide chain release factor aRF-3	30	14.4675	3.09539e-50	2.43187e-49	3.86249e-31	58.7579	45759	12915.9	12879.9	12639.4	12476.9	12279.6	12164.9	7577.82	7687.57	7743.72	8009.38	8181.14	7992.14	5381.53	5322.42	5506.89	7542.74	7337.86	7527.66	4484.09	4668.03	4808.77	6988.44	7957.91	6913.86	13205.3	17692.6	11225.4	13680.3	17170.8	10906.9	12908.8	18298
952	HVO_2413	tef1a2	D4GWR0	HALVD	translation elongation factor aEF-1 alpha / peptide chain release factor aRF-3	25	8.5575	3.13688e-42	3.26758e-42	7.27699e-27	56.8901	45628.1	1206.91	1007.71	906.561	918.709	847.451	1137.11	1233.11	1260.2	1340.5	1353.83	1348.47	1323.29	1125.06	1123.5	1179.62	652.289	884.477	651.989	771.232	832.31	805.221	572.059	508.694	502.637	2385.88	3768.84	2130.88	2580.78	3549.58	2131.62	2306.96	3552.87
953	HVO_2752	tef1b	D4GWB1	HALVD	translation elongation factor aEF-1 beta	1	5.81208	8.62738e-15	2.2854e-15	5.73713e-11	48.2003	9253.45	45.7161	44.5777	43.3168	73.4398	84.4363	109.088	113.475	113.09	96.5865	85.1036	90.0673	80.0137	34.0706	26.3382	25.0513	79.6673	68.0948	66.2902	32.9945	25.4726	25.2332	54.8537	44.863	51.1603	Filtered	Filtered	Filtered	Filtered	Filtered	Filtered	Filtered	Filtered
954	HVO_0356	tef2	D4GZY3	HALVD	translation elongation factor aEF-2	48	13.4823	8.03018e-49	3.99391e-48	2.1516e-30	58.4407	80441.3	10431.2	9993.65	9853.3	8870.26	8784.8	8748.74	6574.66	6624.18	6797.89	6381.2	6385.53	6487.48	3785.98	3791.45	3900.92	4751.39	4701.69	4830.84	3211.53	3203.67	3278.57	4855.28	4805.29	4742.84	12809.1	15544.8	10447.1	12712.4	15217.2	10253.6	12206.7	15220.1
955	HVO_2300	tef5A	D4GWG6	HALVD	translation elongation factor aEF-5A	6	12.4	1.57949e-34	7.51245e-35	1.30518e-22	54.8946	14209.1	7014.13	6710.15	6727.34	8165.55	8071.15	8132.78	3683.07	3724.32	3432.78	3302.75	4081.73	4139.83	1932.23	1805.55	1868.82	2835.87	2856.85	2884.72	813.808	798.788	831.386	2669.98	2606.68	2698.65	7774.16	13580.9	6500.17	7899.59	13587.5	5137.03	7999.57	13615.1
956	HVO_B0380	tenA1	D4GQ26	HALVD	aminopyrimidine aminohydrolase	2	4.78751	0.00155395	0.00031925	0.00646216	37.6705	29191.9	31.0843	49.9541	33.1635	31.3325	42.9243	29.0482	12.6661	11.5598	Filtered	15.8429	18.5639	9.8579	37.6228	Filtered	20.8509	Filtered	45.3702	Filtered	25.396	Filtered	Filtered	Filtered	Filtered	Filtered	28.8934	Filtered	Filtered	43.3362	Filtered	23.0248	26.0002	Filtered
957	HVO_B0381	tenA2	D4GQ27	HALVD	aminopyrimidine aminohydrolase	2	5.42211	0.0302779	0.00550257	0.0657225	25.2707	25277	Filtered	58.082	57.88	60.6771	53.4312	60.3339	32.7709	Filtered	31.8817	24.9488	25.2679	13.1607	Filtered	Filtered	Filtered	Filtered	Filtered	Filtered	Filtered	Filtered	Filtered	Filtered	Filtered	Filtered	33.9166	Filtered	Filtered	Filtered	Filtered	39.472	123.219	Filtered
958	HVO_1052	tfb1	D4GVM8	HALVD	transcription initiation factor TFB	6	6.05616	2.225e-11	5.54864e-12	4.97786e-09	46.6926	37278.2	12.225	81.0028	114.737	109.582	89.2175	91.5838	57.3765	56.2051	49.1038	60.8465	51.9481	56.3458	121.834	114.288	167.128	137.463	119.288	121.22	40.6979	Filtered	27.3961	Filtered	Filtered	Filtered	Filtered	Filtered	Filtered	Filtered	Filtered	Filtered	43.5487	21.3919
959	HVO_1676	tfb2	Q9YGA5	HALVD	transcription initiation factor TFB	6	6.92494	3.86443e-28	1.39889e-28	6.03234e-19	53.0346	37281.6	183.87	163.406	169.361	168.55	174.912	168.502	83.1528	89.1292	51.8725	61.4879	26.8399	60.0041	427.786	456.998	377.759	402.893	369.26	405.287	29.4736	33.1597	34.1779	Filtered	Filtered	Filtered	Filtered	Filtered	Filtered	92.8645	Filtered	60.6945	Filtered	Filtered
960	HVO_1478	tfb5	D4GYB5	HALVD	transcription initiation factor TFB	15	8.99374	6.28229e-39	4.20924e-39	4.63622e-25	56.0623	35732	239.733	242.883	231.048	289.363	290.754	308.886	203.185	210.95	214.036	269.425	257.798	294.603	203.66	185.78	204.673	349.753	429.214	441.874	223.369	221	213.271	376.517	386.711	437.668	294.601	492.7	292.433	285.419	490.599	274.454	278.578	555.434
961	HVO_0795	tfb6	D4GU95	HALVD	transcription initiation factor TFB	14	7.62211	1.39245e-27	4.94214e-28	1.27873e-18	52.8612	37377.5	191.022	154.127	191.885	149.546	222.14	147.277	69.3922	64.4979	74.1297	59.5283	54.0324	58.862	224.37	242.457	272.916	343.858	381.612	279.369	91.551	79.5333	58.4012	104.247	90.2304	98.4267	267.077	306.909	216.662	247.678	285.46	225.639	262.243	306.286
962	HVO_1174	tfeA	D4GWS5	HALVD	transcription initiation factor TFE alpha subunit	8	9.82126	4.2077e-44	6.60032e-44	7.08185e-28	57.3435	20648.8	1144.36	1040.59	1061.62	1569.78	1033.05	1056.68	417.978	418.609	432.104	427.975	369.553	644.947	218.803	317.531	240.185	907.596	913.314	937.619	371.564	384.17	378.813	734.74	738.179	728.74	1443.22	1920.18	1041.05	1384.7	1818.24	850.809	1397.06	1864.33
963	HVO_1090	tfeB	D4GW09	HALVD	transcription initiation factor TFE beta subunit	5	6.90265	2.30116e-13	5.90799e-14	3.71107e-10	47.5962	13156.6	63.6975	78.9923	99.7082	134.858	156.375	144.172	76.5709	63.2573	62.2841	65.0132	90.557	77.4929	34.6886	22.7014	33.5941	127.015	127.857	132.817	32.3525	67.9694	51.0101	58.6982	Filtered	51.5523	354.62	635.481	250.514	161.684	675.614	241.48	273.915	666.754
964	HVO_1385	tfs1	D4GXU9	HALVD	transcription elongation factor TFS	2	6.39227	8.57226e-27	2.94833e-27	3.72799e-18	52.6118	11994.2	Filtered	Filtered	Filtered	Filtered	Filtered	Filtered	24.0624	27.9659	25.897	15.3807	25.1854	27.6221	Filtered	Filtered	Filtered	Filtered	Filtered	28.4967	29.7727	27.5367	24.5795	Filtered	Filtered	Filtered	319.097	517.486	244.535	334.736	468.945	241.134	571.307	462.748
965	HVO_2632	tfs2	D4GUI9	HALVD	transcription elongation factor TFS	1	5.10726	0.00355153	0.000711729	0.0168499	35.7621	12159.2	Filtered	Filtered	Filtered	Filtered	Filtered	Filtered	Filtered	Filtered	Filtered	Filtered	Filtered	Filtered	Filtered	Filtered	Filtered	Filtered	Filtered	Filtered	Filtered	Filtered	Filtered	Filtered	Filtered	Filtered	43.7809	Filtered	Filtered	Filtered	Filtered	53.5817	17.4483	Filtered
966	HVO_A0279_A	tfs3	D4GQV6	HALVD	transcription elongation factor TFS	3	5.96544	0.00184314	0.00037596	0.00804012	37.2755	11752.8	Filtered	Filtered	Filtered	Filtered	Filtered	Filtered	Filtered	Filtered	Filtered	Filtered	Filtered	Filtered	Filtered	Filtered	Filtered	Filtered	Filtered	Filtered	Filtered	Filtered	120.757	Filtered	Filtered	Filtered	67.763	69.0893	67.6399	58.2266	57.0233	29.2974	68.7113	56.744
967	HVO_0297	tfx	D4GZS6	HALVD	Tfx-type DNA-binding protein	8	5.70933	6.38459e-22	1.93472e-22	3.10903e-15	50.9658	17715.7	40.4087	36.4187	43.1175	67.5146	53.9902	61.5503	37.5931	40.5001	38.5467	35.9792	36.6324	40.1238	19.844	Filtered	Filtered	39.6509	33.8763	36.4448	22.249	22.4969	22.4876	35.3532	Filtered	Filtered	61.6578	93.2742	68.8946	58.0801	161.856	68.7524	51.2973	70.52
968	HVO_2001	tgtA1	Q9C4M3	HALVD	tRNA-guanine(15) transglycosylase	16	7.54578	1.9528e-37	1.14199e-37	3.09678e-24	55.6751	56300.4	110.777	129.439	167.09	130.842	125.428	131.561	128.713	133.736	130.866	119.636	124.752	128.756	84.4137	86.1265	76.7975	95.4827	112.292	106.314	75.7082	81.5276	78.4562	117.353	137.156	118.728	218.227	268.277	137.965	235.515	278.88	173.441	201.581	242.729
969	HVO_0022	thiB	D4GYL7	HALVD	ABC-type transport system periplasmic substrate-binding protein (probable substrate thiamine	4	7.02712	1.01922e-19	2.96069e-20	6.83627e-14	50.1534	41110.7	Filtered	Filtered	Filtered	Filtered	Filtered	Filtered	Filtered	49.3646	29.8426	Filtered	Filtered	Filtered	118.156	105.493	103.777	119.435	151.404	121.015	139.684	147.209	154.245	253.702	202.899	206.695	Filtered	Filtered	Filtered	Filtered	Filtered	Filtered	Filtered	Filtered
970	HVO_1651	thiI	D4GZL6	HALVD	tRNA uracil 4-sulfurtransferase	13	5.22464	9.82754e-08	2.33433e-08	7.80784e-07	44.6329	41691.6	39.2934	35.2725	44.2075	29.5778	21.6129	40.2215	31.1549	28.079	27.4504	32.8485	23.6762	34.323	20.743	22.1834	Filtered	Filtered	Filtered	Filtered	23.1834	Filtered	Filtered	Filtered	Filtered	Filtered	107.662	Filtered	38.1398	28.0858	21.4255	51.9427	104.21	Filtered
971	HVO_1861	thiL	D4GSW4	HALVD	thiamine-monophosphate kinase	6	6.35436	5.03866e-34	2.34629e-34	2.5103e-22	54.7556	30829.7	100.419	90.639	89.7531	89.687	101.275	97.9306	67.7421	68.4113	69.3706	78.6027	80.3827	94.6256	31.0259	57.6357	58.3503	46.6017	43.2884	54.1644	31.5619	33.1587	25.5288	82.2526	71.8238	79.506	117.522	152.466	106.398	92.5708	67.1116	107.434	115.894	101.652
972	HVO_0021	thiP	D4GYL6	HALVD	ABC-type transport system permease protein (probable substrate thiamine	2	6.04252	0.00824109	0.0016169	0.0324488	33.5227	60456.1	Filtered	Filtered	Filtered	Filtered	Filtered	Filtered	709.315	Filtered	Filtered	Filtered	Filtered	Filtered	35.7911	33.5893	29.9959	44.7724	43.2035	48.266	22.9456	17.9871	195.722	Filtered	869.448	432.077	Filtered	Filtered	Filtered	Filtered	Filtered	Filtered	Filtered	Filtered
973	HVO_0020	thiQ	D4GYL5	HALVD	ABC-type transport system ATP-binding protein (probable substrate thiamine	10	6.06131	1.82888e-25	6.05589e-26	2.2881e-17	52.1817	38273.6	Filtered	Filtered	Filtered	Filtered	Filtered	30.6316	28.9775	54.9782	20.6985	30.0029	18.5897	15.8135	161.381	140.118	107.278	131.453	159.164	150.688	97.354	117.877	87.8784	270.595	224.986	333.638	28.7981	Filtered	29.1669	27.0881	80.0428	25.9483	Filtered	Filtered
974	HVO_0662	thiR	D4GSS2	HALVD	transcription regulator ThiR	5	8.74685	1.47728e-31	6.03588e-32	6.34612e-21	54.0571	31889.8	609.61	581.122	585.538	474.002	485.333	265.59	176.339	154.478	194.41	225.658	226.244	114.001	322.373	389.569	459.835	642.233	1071.33	629.313	409.936	324.052	339.135	1684.43	1687.76	1708.32	323.612	557.011	305.97	432.099	448.255	277.037	298.195	300.446
975	HVO_0114	thpR	D4GYW0	HALVD	RNA 2',3'-cyclic 3'-phosphodiesterase	8	5.5551	3.04668e-18	8.54609e-19	5.36726e-13	49.5861	19629	33.0118	31.8821	55.1609	31.5246	30.2616	44.9315	50.3127	49.932	36.1279	36.0606	32.3169	48.2026	Filtered	Filtered	68.664	39.6954	69.9441	Filtered	65.5939	44.9874	80.3011	Filtered	42.7062	30.4198	Filtered	Filtered	100.543	Filtered	Filtered	Filtered	Filtered	Filtered
976	HVO_2338	thrB	D4GWI7	HALVD	homoserine kinase	7	6.43281	2.4233e-22	7.41071e-23	1.72634e-15	51.1159	29837.4	166.215	158.41	173.571	169.744	137.224	162.588	85.5658	77.0378	84.5426	106.496	96.5367	104.916	57.3825	58.7902	46.3306	Filtered	Filtered	53.6621	69.3977	76.1731	69.9793	Filtered	Filtered	Filtered	48.1172	89.3681	42.8163	49.0767	98.8306	46.324	47.7034	Filtered
977	HVO_0470	thrC1	D4GS10	HALVD	threonine synthase	12	6.12479	2.61016e-20	7.6713e-21	2.98036e-14	50.3758	39183.4	67.4966	87.633	94.0092	120.358	102.4	101.102	26.9652	36.5522	29.703	43.0478	78.4268	24.7494	62.4103	50.4475	58.7741	81.5881	91.0359	83.0747	30.3738	33.0303	32.336	63.5105	48.3881	70.5698	67.9631	98.7349	68.968	81.2209	97.6606	70.0777	68.738	Filtered
978	HVO_0818	thrC2	D4GUE0	HALVD	threonine synthase	11	8.82433	6.38226e-26	2.15072e-26	1.22353e-17	52.3312	40815.9	511.327	365.717	407.88	485.185	398.918	414.72	308.967	278.731	297.773	256.12	314.845	293.866	212.561	197.804	191.553	273.01	258.427	276.743	159.51	168.34	160.896	314.399	342.173	318.048	374.03	453.565	357.52	385.195	452.043	316.666	369.298	394.221
979	HVO_2969	thrC3	D4GY38	HALVD	threonine synthase	21	9.15467	1.19419e-43	1.69992e-43	1.24231e-27	57.2348	44403.6	718.974	638.639	579.225	686.972	560.457	558.681	433.214	436.284	456.704	587.319	581.881	610.436	255.459	265.941	264.097	360.132	364.156	371.208	193.134	176.084	178.972	440.824	484.584	450.193	302.952	386.105	268.255	295.409	348.796	269.664	333.803	351.176
980	HVO_1684	thrS	D4GZP8	HALVD	threonine--tRNA ligase	30	10.6325	1.74036e-52	2.67747e-51	2.55403e-32	59.2527	73486	1410.95	1361.74	1340.55	1203.03	1190.46	1202.45	1447.13	1472.49	1513.86	1184.57	1210.95	1243.55	670.843	695.054	703.865	877.131	871.028	864.413	884.315	878.675	826.859	1112.89	1090.02	1115.93	1794.16	1754.04	1019.82	1738.53	2150.94	1295.31	1545.17	2076.57
981	HVO_0133	ths1	O30561	HALVD	thermosome subunit 1	29	14.2108	1.74036e-52	2.67747e-51	2.55403e-32	59.2527	58925.3	13277.8	11844.8	12818.3	11292	10725.6	10859.2	9520.69	9362.28	9563.57	8250.07	8283.5	8333.27	6959.73	7247.68	7687.79	6854.26	6218.88	6875.62	6112.93	6192.76	6676.92	7782.62	7102.87	6936.28	13297.6	15454.2	13738.5	13008.1	15105.3	13582.3	12716.3	15028.4
982	HVO_0455	ths2	O30560	HALVD	thermosome subunit 2	38	12.476	1.23589e-48	5.49286e-48	2.70281e-30	58.3983	59297.9	5188.35	5144.59	5475.56	5227.35	4792.05	5027.16	3848.23	3896.51	3725	3322.28	3356.34	3249.45	3054.43	3123.79	3169.36	3056.85	3044.6	3006.36	2718.71	2811.27	2791.13	4073.65	3774.46	3456.72	5418.84	7241.59	6047.27	5804.5	6588.36	5912.46	5191.82	6905.6
983	HVO_0778	ths3	Q9HHA2	HALVD	thermosome subunit 3	38	13.1916	1.36071e-46	3.7537e-46	3.28256e-29	57.9302	55241.9	5039.86	4755.09	4764.54	4023.72	4020.04	4044.67	6205.1	6323.09	6422.44	5007.42	4997.8	5136.77	3086.22	3138.55	3255.21	3191.43	2989.09	2948.06	4628.13	4671.44	4700.01	5076.41	4999.1	4867.84	9791.41	11379.7	8519.09	9444.08	10234.5	8352.29	9222.38	10254.6
984	HVO_0339	tiaS	D4GZW8	HALVD	tRNA(Ile2) 2-agmatinylcytidine synthetase TiaS	4	4.83433	0.0160125	0.00304421	0.0359084	30.2855	45514.6	13.2874	7.6323	9.6109	10.0009	8.0325	8.9713	2.495	Filtered	Filtered	5.2078	Filtered	4.9342	Filtered	Filtered	Filtered	Filtered	Filtered	Filtered	Filtered	Filtered	Filtered	1392.84	1190.12	1307.45	25.0101	Filtered	20.3782	19.473	Filtered	23.365	19.5368	Filtered
985	HVO_1946	tif1a	D4GTH5	HALVD	translation initiation factor aIF-1 (SUI1 protein, bacterial-type IF3	6	9.23865	8.6576e-31	3.46304e-31	1.75109e-20	53.8332	10833.1	401.679	338.302	405.869	516.372	305.929	466.398	317	320.153	402.762	274.962	260.72	295.842	323.108	198.513	290.945	734.741	706.567	661.983	317.663	282.426	333.068	604.707	567.758	572.915	899.799	1330.06	788.192	868.37	1109.4	732.231	847.768	1093.21
986	HVO_0136	tif1A1	D4GZ79	HALVD	translation initiation factor aIF-1A	4	7.57817	1.35398e-34	6.47065e-35	1.19676e-22	54.913	11457.8	89.4862	97.3681	73.2994	136.583	129.835	138.367	86.9982	127.362	99.3896	78.034	80.5708	88.7922	14.6417	14.0551	17.857	1181.88	192.458	184.321	116.715	21.661	124.862	2930.53	311.104	204.724	1483.35	1489.76	575.355	1461.61	670.391	418.991	670.222	1456.28
987	HVO_A0637	tif1A2	D4GRU5	HALVD	translation initiation factor aIF-1A	4	5.85384	9.00019e-43	1.06511e-42	3.69938e-27	57.0226	11192.4	Filtered	Filtered	Filtered	9.1458	10.8921	10.5941	38.8634	26.5013	7.6753	Filtered	Filtered	Filtered	Filtered	Filtered	Filtered	32.299	Filtered	46.1429	37.3064	41.4437	44.4508	Filtered	Filtered	Filtered	306.608	207.838	168.846	295.776	192.209	163.87	169.969	208.087
988	HVO_0699	tif2a	D4GT46	HALVD	translation initiation factor aIF-2 alpha subunit	12	9.30406	4.25439e-37	2.42761e-37	4.77115e-24	55.5862	29498.3	688.066	554.883	637.07	693.187	639.169	560.822	244.37	271.082	246.398	312.832	365.638	333.326	317.952	303.548	307.045	534.277	526.557	537.57	227.116	181.588	212.667	487.405	504.607	483.725	456.519	524.534	402.918	446.923	529.084	406.593	398.996	427.272
989	HVO_1678	tif2b1	D4GZP2	HALVD	translation initiation factor aIF-2 beta subunit	7	6.40946	1.14058e-40	9.58469e-41	5.14568e-26	56.5036	14922.4	108.497	97.4573	100.704	143.826	134.761	105.306	74.0773	71.1151	77.2486	87.4624	85.619	91.604	22.6657	25.2775	23.1715	58.8035	48.1119	61.6828	31.5463	33.951	75.8194	46.3384	48.0316	45.3783	181.752	182.95	93.2978	172.638	175.188	105.657	142.964	205.31
990	HVO_2242	tif2b2	D4GVV8	HALVD	translation initiation factor aIF-2 beta subunit / probable RNA-binding protein	13	9.26121	8.3639e-34	3.85878e-34	3.34248e-22	54.6945	22169.6	383.786	403.516	385.013	440.006	398.785	448.185	315.102	317.931	290.305	329.158	318.04	347.37	185.228	187.088	186.348	404.288	424.156	439.974	322.166	311.98	344.61	350.955	378.934	349.82	1254.33	1609.39	986.154	1297.58	1598.8	972.686	1182.19	1597.31
991	HVO_1901	tif2c	D4GTD4	HALVD	translation initiation factor aIF-2 gamma subunit	15	10.4781	1.69423e-38	1.09659e-38	8.01003e-25	55.9514	43941	1421	1342.66	1636.37	1384.01	1647.55	1654.4	756.997	771.235	803.804	704.677	699.758	882.106	684.675	777.231	671.334	1061.05	1040.76	1081.76	460.163	476.157	431.489	1340.75	1229.8	1289.25	1247.26	1945.74	904.87	1207.53	1880.59	790.777	1007.26	1907.4
992	HVO_1963	tif5B	D4GTJ2	HALVD	translation initiation factor aIF-5B (bacterial-type IF2	30	9.50735	9.89267e-41	8.43725e-41	4.76087e-26	56.519	65373.3	559.534	539.512	529.47	498.638	500.371	503.394	545.888	549.303	578.098	392.634	380.513	399.88	219.123	227.947	233.777	404.848	300.868	309.719	296.67	308.385	306.547	344.853	346.515	403.204	579.697	605.971	487.582	569.677	582.397	446.495	535.082	605.734
993	HVO_0117	tif6	D4GYW3	HALVD	translation initiation factor aIF-6	9	7.86531	1.08376e-35	5.53646e-36	2.90109e-23	55.2113	22983.4	194.322	179.797	181.531	179.695	266.541	178.859	119.167	88.3153	77.3054	89.6486	114.419	110.866	245.876	238.69	397.511	445.495	356.04	257.567	164.764	146.019	135.995	223.317	226.445	222.095	262.471	314.164	193.425	224.639	283.373	189.469	185.341	431.196
994	HVO_2736	tmcA	D4GW73	HALVD	tRNA(Met) cytidine acetyltransferase TmcA	16	5.56745	1.65881e-05	3.75509e-06	3.2251e-05	42.6915	81215.4	57.4897	59.4503	58.5691	62.0078	59.152	48.8307	31.6526	33.3282	25.9684	26.833	27.6848	37.3695	27.9107	138.865	31.3981	64.7962	Filtered	79.2985	41.6979	40.9941	37.3162	Filtered	49.1858	48.7845	Filtered	Filtered	5.5223	33.203	Filtered	134.008	83.8148	Filtered
995	HVO_2207	tmk	D4GVE0	HALVD	thymidylate kinase	10	6.91951	2.41651e-26	8.21942e-27	6.8794e-18	52.4676	21866.1	156.003	130.044	151.851	147.875	165.078	148.83	85.0911	83.3157	99.2089	117.78	121.003	114.065	82.2376	103.489	18.4147	59.9578	102.026	78.6838	45.9806	54.4102	58.5627	102.073	100.478	76.1558	176.997	106.401	167.622	174.072	241.147	149.714	189.847	104.673
996	HVO_0009	tnaA	D4GYK5	HALVD	tryptophanase	24	9.54946	9.0248e-52	1.14971e-50	6.03992e-32	59.0968	48543.3	1386.3	1315.94	1291.25	955.157	1066.98	1035.4	795.085	798.244	816.538	872.301	883.877	805.933	668.413	688.915	709.419	724.017	882.502	881.412	515.501	536.25	597.296	989.641	909.821	909.814	405.465	Filtered	263.244	380.429	Filtered	256.368	352.486	Filtered
997	HVO_1570	top6A	D4GYZ9	HALVD	DNA topoisomerase 6 subunit A	17	8.7407	1.17042e-34	5.6135e-35	1.10255e-22	54.9304	41829.3	165.321	165.135	207.3	237.974	308.785	258.951	242.172	253.691	241.897	249.648	210.628	215.023	279.02	209.485	168.726	236.267	252.171	225.386	454.307	509.467	541.204	310.881	307.211	348.205	369.623	662.204	310.725	426.08	609.273	331.624	465.26	517.027
998	HVO_1571	top6B	D4GZ00	HALVD	DNA topoisomerase 6 subunit B	45	7.89369	2.1969e-40	1.76457e-40	7.3627e-26	56.4322	87438.1	272.761	255.13	248.439	234.131	221.814	224.499	238.492	239.607	240.848	215.44	217.786	218.813	195.892	190.712	191.461	318.441	238.493	354.397	297.335	250.828	273.628	394.638	388.128	272.471	366.507	402.015	204.075	301.234	404.282	242.905	296.585	382.649
999	HVO_0681	topA	D4GT20	HALVD	DNA topoisomerase 1	30	6.38853	1.32647e-19	3.84206e-20	8.02601e-14	50.11	93685.7	47.6197	51.5145	52.7688	43.7519	44.8067	39.6265	42.6739	42.6627	44.0841	33.982	36.548	36.4957	52.9687	65.2731	54.3583	123.078	113.186	150.179	78.6483	80.8102	77.3988	62.0789	60.8853	46.5992	147.228	157.075	161.598	150.676	206.456	158.913	151.822	202.326
1000	HVO_1300	tpiA1	D4GXE4	HALVD	triosephosphate isomerase	8	10.1351	1.74036e-52	2.67747e-51	2.55403e-32	59.2527	21332.6	1101.88	1041.73	1045.18	1404.68	1400.32	1165.53	1011.93	1013.44	1053.48	1244.56	1257.28	1268.88	603.388	611.067	636.591	848.381	834.9	861.853	450.062	456.884	551.529	919.143	1220.99	994.44	1361.19	1711.9	829.318	1328.6	1640.49	1001.32	1320.39	2011.33
[truncated: 1,262 more rows]

## Sheet: ST4 Differential abundance test
Supplementary Table 4: Differential abundance testing
Differential abundancing testing results from Perseus software using a Student's t-Test with an FDR-based multiple testing correction (p-value ≤ 0.05, S0=0.1).
[truncated: 2,266 more rows]
[truncated: 9 more columns]

## Sheet: ST5 Highest regulated
Supplementary Table S5: Proteins which were regulated at least 4-fold in one of the samples.
[truncated: 84 more rows]

[truncated: 1 more sheets: ST6 HVO-RND Homologs]
